# Supplementary material for: Comparisons of lanthanide/actinide +2 ions in a tris(aryloxide)arene coordination environment
Source: Chem Sci. 2017 Sep 7;8(11):7424–33. doi: 10.1039/c7sc02337e (PMC5674182; doi:10.1039/c7sc02337e)
Supplement: Supplementary file 2 [file SC-008-C7SC02337E-s002.cif]

# Electronic Supplementary Material (ESI) for Chemical Science.
# This journal is © The Royal Society of Chemistry 2017

####################################################################### 
# 
# This file contains crystal structure data downloaded from the 
# Cambridge Structural Database (CSD) hosted by the Cambridge 
# Crystallographic Data Centre (CCDC).
# 
# Full information about CCDC data access policies and citation 
# guidelines are available at http://www.ccdc.cam.ac.uk/access/V1 
# 
# Audit and citation data items may have been added by the CCDC. 
# Please retain this information to preserve the provenance of 
# this file and to allow appropriate attribution of the data. 
# 
#######################################################################

data_uci52
_database_code_depnum_ccdc_archive 'CCDC 1538992'
_audit_update_record             
;
2017-03-19 deposited with the CCDC.
2017-09-07 downloaded from the CCDC.
;

_audit_creation_method           SHELXL-2014/7
_shelx_SHELXL_version_number     2014/7
_chemical_name_systematic        ?
_chemical_name_common            ?
_chemical_melting_point          ?
_chemical_formula_moiety         ?
_chemical_formula_sum            'C85 H121.45 Er K N2 O10'
_chemical_formula_weight         1537.64

loop_
_atom_type_symbol
_atom_type_description
_atom_type_scat_dispersion_real
_atom_type_scat_dispersion_imag
_atom_type_scat_source
C C 0.0033 0.0016 'International Tables Vol C Tables 4.2.6.8 and 6.1.1.4'
H H 0.0000 0.0000 'International Tables Vol C Tables 4.2.6.8 and 6.1.1.4'
N N 0.0061 0.0033 'International Tables Vol C Tables 4.2.6.8 and 6.1.1.4'
O O 0.0106 0.0060 'International Tables Vol C Tables 4.2.6.8 and 6.1.1.4'
K K 0.2009 0.2494 'International Tables Vol C Tables 4.2.6.8 and 6.1.1.4'
Er Er -0.2586 4.9576 'International Tables Vol C Tables 4.2.6.8 and 6.1.1.4'

_space_group_crystal_system      cubic
_space_group_IT_number           198
_space_group_name_H-M_alt        'P 21 3'
_space_group_name_Hall           'P 2ac 2ab 3'

_shelx_space_group_comment       
; 
The symmetry employed for this shelxl refinement is uniquely defined 
by the following loop, which should always be used as a source of 
symmetry information in preference to the above space-group names. 
They are only intended as comments. 
;

loop_
_space_group_symop_operation_xyz
'x, y, z'
'-x+1/2, -y, z+1/2'
'-x, y+1/2, -z+1/2'
'x+1/2, -y+1/2, -z'
'z, x, y'
'z+1/2, -x+1/2, -y'
'-z+1/2, -x, y+1/2'
'-z, x+1/2, -y+1/2'
'y, z, x'
'-y, z+1/2, -x+1/2'
'y+1/2, -z+1/2, -x'
'-y+1/2, -z, x+1/2'

_cell_length_a                   19.7501(6)
_cell_length_b                   19.7501(6)
_cell_length_c                   19.7501(6)
_cell_angle_alpha                90
_cell_angle_beta                 90
_cell_angle_gamma                90
_cell_volume                     7703.9(7)
_cell_formula_units_Z            4
_cell_measurement_temperature    100(2)
_cell_measurement_reflns_used    9226
_cell_measurement_theta_min      2.53
_cell_measurement_theta_max      28.91

_exptl_crystal_description       block
_exptl_crystal_colour            red
_exptl_crystal_density_meas      not_measured
_exptl_crystal_density_method    ?
_exptl_crystal_density_diffrn    1.326
_exptl_crystal_F_000             3250
_exptl_transmission_factor_min   ?
_exptl_transmission_factor_max   ?
_exptl_crystal_size_max          0.280
_exptl_crystal_size_mid          0.240
_exptl_crystal_size_min          0.200
_exptl_absorpt_coefficient_mu    1.203
_shelx_estimated_absorpt_T_min   0.729
_shelx_estimated_absorpt_T_max   0.795
_exptl_absorpt_correction_type   multi-scan
_exptl_absorpt_correction_T_min  0.6349
_exptl_absorpt_correction_T_max  0.7459
_exptl_absorpt_process_details   'Bruker SADABS 2014/5'
_exptl_absorpt_special_details   ?
_diffrn_ambient_temperature      100(2)
_diffrn_radiation_wavelength     0.71073
_diffrn_radiation_type           MoK\a
_diffrn_source                   rotating-anode
_diffrn_measurement_device_type  'Bruker SMART APEX II CCD'
_diffrn_measurement_method       '\f and \w scans'
_diffrn_detector_area_resol_mean ?
_diffrn_reflns_number            19361
_diffrn_reflns_av_unetI/netI     0.0665
_diffrn_reflns_av_R_equivalents  0.0429
_diffrn_reflns_limit_h_min       -24
_diffrn_reflns_limit_h_max       13
_diffrn_reflns_limit_k_min       -19
_diffrn_reflns_limit_k_max       20
_diffrn_reflns_limit_l_min       -20
_diffrn_reflns_limit_l_max       25
_diffrn_reflns_theta_min         1.786
_diffrn_reflns_theta_max         29.262
_diffrn_reflns_theta_full        25.500
_diffrn_measured_fraction_theta_max 0.899
_diffrn_measured_fraction_theta_full 1.000
_diffrn_reflns_Laue_measured_fraction_max 0.899
_diffrn_reflns_Laue_measured_fraction_full 1.000
_diffrn_reflns_point_group_measured_fraction_max 0.847
_diffrn_reflns_point_group_measured_fraction_full 0.998
_reflns_number_total             5953
_reflns_number_gt                5352
_reflns_threshold_expression     'I > 2\s(I)'
_reflns_Friedel_coverage         0.743
_reflns_Friedel_fraction_max     0.785
_reflns_Friedel_fraction_full    0.996

_reflns_special_details          
; 
 Reflections were merged by SHELXL according to the crystal 
 class for the calculation of statistics and refinement. 
  
 _reflns_Friedel_fraction is defined as the number of unique 
 Friedel pairs measured divided by the number that would be 
 possible theoretically, ignoring centric projections and 
 systematic absences. 
;

_computing_data_collection       'Bruker APEX2 2014.9-0, 2014'
_computing_cell_refinement       'Bruker SAINT 8.34a, 2013'
_computing_data_reduction        'Bruker SAINT 8.34a, 2013'
_computing_structure_solution    'Bruker SHELXTL 2014/4'
_computing_structure_refinement  'SHELXL-2014/7 (Sheldrick, 2014)'
_computing_molecular_graphics    'Bruker SHELXTL'
_computing_publication_material  'Bruker SHELXTL'
_refine_special_details          
;
A red crystal of approximate dimensions 0.200 x 0.240 x 0.280 mm was mounted on a glass fiber
and transferred to a Bruker SMART APEX II diffractometer.  The APEX2 program package was used
to determine the unit-cell parameters and for data collection (3 sec/frame scan time for 99
frames of diffraction data).  The raw frame data was processed using SAINT and SADABS to yield
the reflection data file.  Subsequent calculations were carried out using the SHELXTL program.
The systematic absences were consistent with the cubic space group P213 that was later
determined to be correct. The structure was solved by direct methods and refined on F2 by
full-matrix least-squares techniques.  The analytical scattering factors for neutral atoms
were used throughout the analysis.  Hydrogen atoms were included using a riding model.  The
molecule and counter-ion were located on three-fold rotation axes.  The complex appeared to
be a mixed composition of approximately Er2+ (55%) / Er3+( 45%).  There was approximately 45%
of a hydride ligand present bound to Er(2).  The position of the hydride was evident in the
electron density map however it was necessary to fix the Er-H distance and the hydride thermal
parameter during refinement.  An ether solvent molecule was disordered about a three-fold rotation
axis and included with partial site-occupancy-factors. At convergence, wR2 = 0.0827 and
Goof = 1.114 for 301 variables refined against 5953 data (0.73A), R1 = 0.0413 for those 5352
data with I > 2.0sigma(I).  The absolute structure was assigned by refinement of the Flack
parameter.
;

_refine_ls_structure_factor_coef Fsqd
_refine_ls_matrix_type           full
_refine_ls_weighting_scheme      calc
_refine_ls_weighting_details     
'w=1/[\s^2^(Fo^2^)+4.6163P] where P=(Fo^2^+2Fc^2^)/3'
_atom_sites_solution_primary     direct
_atom_sites_solution_secondary   difmap
_atom_sites_solution_hydrogens   mixed
_refine_ls_hydrogen_treatment    mixed
_refine_ls_extinction_method     none
_refine_ls_extinction_coef       ?
_refine_ls_abs_structure_details 
; 
 Flack x determined using 1988 quotients [(I+)-(I-)]/[(I+)+(I-)] 
 (Parsons, Flack and Wagner, Acta Cryst. B69 (2013) 249-259). 
;
_refine_ls_abs_structure_Flack   0.022(5)
_chemical_absolute_configuration ad
_refine_ls_number_reflns         5953
_refine_ls_number_parameters     301
_refine_ls_number_restraints     1
_refine_ls_R_factor_all          0.0501
_refine_ls_R_factor_gt           0.0413
_refine_ls_wR_factor_ref         0.0827
_refine_ls_wR_factor_gt          0.0805
_refine_ls_goodness_of_fit_ref   1.114
_refine_ls_restrained_S_all      1.114
_refine_ls_shift/su_max          0.000
_refine_ls_shift/su_mean         0.000

loop_
_atom_site_label
_atom_site_type_symbol
_atom_site_fract_x
_atom_site_fract_y
_atom_site_fract_z
_atom_site_U_iso_or_equiv
_atom_site_adp_type
_atom_site_occupancy
_atom_site_site_symmetry_order
_atom_site_calc_flag
_atom_site_refinement_flags_posn
_atom_site_refinement_flags_adp
_atom_site_refinement_flags_occupancy
_atom_site_disorder_assembly
_atom_site_disorder_group
Er1 Er 0.43761(2) 0.56239(2) 0.06239(2) 0.01189(15) Uani 0.55 3 d S T P . .
Er2 Er 0.45674(3) 0.54326(3) 0.04326(3) 0.0114(2) Uani 0.45 3 d DS T P . .
H1 H 0.5125(19) 0.4875(19) -0.0125(19) 0.060 Uiso 0.45 3 d DS U P . .
O1 O 0.52526(14) 0.53404(14) 0.12249(14) 0.0180(7) Uani 1 1 d . . . . .
C1 C 0.4149(2) 0.6102(2) 0.1830(2) 0.0159(9) Uani 1 1 d . . . . .
C2 C 0.4294(2) 0.6683(2) 0.1430(2) 0.0194(9) Uani 1 1 d . . . . .
C3 C 0.4860(3) 0.7141(2) 0.1637(3) 0.0281(11) Uani 1 1 d . . . . .
H3A H 0.4752 0.7608 0.1506 0.042 Uiso 1 1 calc R U . . .
H3B H 0.5279 0.6999 0.1412 0.042 Uiso 1 1 calc R U . . .
H3C H 0.4921 0.7118 0.2129 0.042 Uiso 1 1 calc R U . . .
C4 C 0.4605(2) 0.5905(2) 0.2414(2) 0.0207(10) Uani 1 1 d . . . . .
H4A H 0.4452 0.5456 0.2578 0.025 Uiso 1 1 calc R U . . .
H4B H 0.4522 0.6232 0.2785 0.025 Uiso 1 1 calc R U . . .
C5 C 0.5368(2) 0.5864(2) 0.2307(2) 0.0179(9) Uani 1 1 d . . . . .
C6 C 0.5657(2) 0.5553(2) 0.17284(19) 0.0145(8) Uani 1 1 d . . . . .
C7 C 0.6371(2) 0.5459(2) 0.1710(2) 0.0169(9) Uani 1 1 d . . . . .
C8 C 0.6745(2) 0.5696(2) 0.2261(2) 0.0183(9) Uani 1 1 d . . . . .
H8A H 0.7222 0.5633 0.2251 0.022 Uiso 1 1 calc R U . . .
C9 C 0.6472(2) 0.6015(2) 0.2821(2) 0.0205(10) Uani 1 1 d . . . . .
C10 C 0.5779(2) 0.6089(2) 0.2830(2) 0.0183(10) Uani 1 1 d . . . . .
H10A H 0.5574 0.6302 0.3210 0.022 Uiso 1 1 calc R U . . .
C11 C 0.6918(3) 0.6239(3) 0.3400(2) 0.0280(11) Uani 1 1 d . . . . .
H11A H 0.6640 0.6313 0.3804 0.042 Uiso 1 1 calc R U . . .
H11B H 0.7148 0.6661 0.3278 0.042 Uiso 1 1 calc R U . . .
H11C H 0.7256 0.5888 0.3494 0.042 Uiso 1 1 calc R U . . .
C12 C 0.6727(2) 0.5084(2) 0.1129(2) 0.0190(9) Uani 1 1 d . . . . .
C13 C 0.7507(2) 0.5081(3) 0.1231(3) 0.0330(13) Uani 1 1 d . . . . .
H13A H 0.7674 0.5554 0.1243 0.040 Uiso 1 1 calc R U . . .
H13B H 0.7616 0.4868 0.1671 0.040 Uiso 1 1 calc R U . . .
C14 C 0.7870(2) 0.4694(3) 0.0659(3) 0.0442(16) Uani 1 1 d . . . . .
H14A H 0.8369 0.4705 0.0740 0.053 Uiso 1 1 calc R U . . .
C15 C 0.7714(3) 0.5026(3) -0.0016(3) 0.0450(16) Uani 1 1 d . . . . .
H15A H 0.7947 0.4780 -0.0385 0.054 Uiso 1 1 calc R U . . .
H15B H 0.7880 0.5500 -0.0014 0.054 Uiso 1 1 calc R U . . .
C16 C 0.6943(2) 0.5015(3) -0.0134(3) 0.0303(12) Uani 1 1 d . . . . .
H16A H 0.6837 0.5227 -0.0582 0.036 Uiso 1 1 calc R U . . .
C17 C 0.6574(2) 0.5400(2) 0.0430(2) 0.0260(11) Uani 1 1 d . . . . .
H17A H 0.6080 0.5386 0.0345 0.031 Uiso 1 1 calc R U . . .
H17B H 0.6718 0.5879 0.0428 0.031 Uiso 1 1 calc R U . . .
C18 C 0.7626(2) 0.3959(3) 0.0663(3) 0.0455(16) Uani 1 1 d . . . . .
H18A H 0.7732 0.3746 0.1104 0.055 Uiso 1 1 calc R U . . .
H18B H 0.7859 0.3700 0.0302 0.055 Uiso 1 1 calc R U . . .
C19 C 0.6858(2) 0.3950(2) 0.0542(3) 0.0303(11) Uani 1 1 d . . . . .
H19A H 0.6697 0.3471 0.0534 0.036 Uiso 1 1 calc R U . . .
C20 C 0.6695(2) 0.4283(3) -0.0129(2) 0.0303(12) Uani 1 1 d . . . . .
H20A H 0.6200 0.4272 -0.0205 0.036 Uiso 1 1 calc R U . . .
H20B H 0.6915 0.4028 -0.0500 0.036 Uiso 1 1 calc R U . . .
C21 C 0.6495(2) 0.4333(2) 0.1117(2) 0.0214(10) Uani 1 1 d . . . . .
H21A H 0.6601 0.4117 0.1557 0.026 Uiso 1 1 calc R U . . .
H21B H 0.5999 0.4311 0.1048 0.026 Uiso 1 1 calc R U . . .
K1 K 0.39814(4) 0.39814(4) 0.39814(4) 0.0140(3) Uani 1 3 d S T P . .
N1 N 0.31292(18) 0.31292(18) 0.31292(18) 0.0187(14) Uani 1 3 d S T P . .
N2 N 0.48568(17) 0.48568(17) 0.48568(17) 0.0170(14) Uani 1 3 d S T P . .
O3 O 0.44900(15) 0.35286(15) 0.27351(14) 0.0193(6) Uani 1 1 d . . . . .
O4 O 0.52169(14) 0.44841(16) 0.34490(14) 0.0187(6) Uani 1 1 d . . . . .
C22 C 0.3553(2) 0.2763(2) 0.2641(2) 0.0235(10) Uani 1 1 d . . . . .
H22A H 0.3255 0.2540 0.2306 0.028 Uiso 1 1 calc R U . . .
H22B H 0.3803 0.2403 0.2885 0.028 Uiso 1 1 calc R U . . .
C23 C 0.4059(2) 0.3202(2) 0.2266(2) 0.0227(10) Uani 1 1 d . . . . .
H23A H 0.4331 0.2919 0.1955 0.027 Uiso 1 1 calc R U . . .
H23B H 0.3815 0.3545 0.1993 0.027 Uiso 1 1 calc R U . . .
C24 C 0.5002(2) 0.3911(2) 0.2412(2) 0.0220(10) Uani 1 1 d . . . . .
H24A H 0.4802 0.4323 0.2207 0.026 Uiso 1 1 calc R U . . .
H24B H 0.5211 0.3640 0.2045 0.026 Uiso 1 1 calc R U . . .
C25 C 0.5531(2) 0.4107(2) 0.2920(2) 0.0212(9) Uani 1 1 d . . . . .
H25A H 0.5747 0.3696 0.3109 0.025 Uiso 1 1 calc R U . . .
H25B H 0.5885 0.4385 0.2700 0.025 Uiso 1 1 calc R U . . .
C26 C 0.5709(2) 0.4690(2) 0.3939(2) 0.0209(9) Uani 1 1 d . . . . .
H26A H 0.6093 0.4916 0.3710 0.025 Uiso 1 1 calc R U . . .
H26B H 0.5885 0.4288 0.4182 0.025 Uiso 1 1 calc R U . . .
C27 C 0.5386(2) 0.5167(2) 0.4432(2) 0.0203(9) Uani 1 1 d . . . . .
H27A H 0.5742 0.5355 0.4730 0.024 Uiso 1 1 calc R U . . .
H27B H 0.5184 0.5548 0.4177 0.024 Uiso 1 1 calc R U . . .
O5 O 0.6867(7) 0.2879(7) 0.2598(8) 0.061(4) Uiso 0.3333 1 d . . P . .
C28 C 0.6878(8) 0.2405(8) 0.2118(8) 0.103(5) Uiso 0.6667 1 d . . P A -1
H28A H 0.6873 0.1959 0.2345 0.124 Uiso 0.6667 1 calc R U P A -1
H28B H 0.7316 0.2443 0.1877 0.124 Uiso 0.6667 1 calc R U P A -1
C29 C 0.6327(7) 0.2407(7) 0.1598(7) 0.094(4) Uiso 0.6667 1 d . . P A -1
H29A H 0.6399 0.2033 0.1280 0.142 Uiso 0.6667 1 calc R U P A -1
H29B H 0.5888 0.2351 0.1822 0.142 Uiso 0.6667 1 calc R U P A -1
H29C H 0.6334 0.2837 0.1352 0.142 Uiso 0.6667 1 calc R U P A -1

loop_
_atom_site_aniso_label
_atom_site_aniso_U_11
_atom_site_aniso_U_22
_atom_site_aniso_U_33
_atom_site_aniso_U_23
_atom_site_aniso_U_13
_atom_site_aniso_U_12
Er1 0.01189(15) 0.01189(15) 0.01189(15) -0.00036(17) 0.00036(17) 0.00036(17)
Er2 0.0114(2) 0.0114(2) 0.0114(2) -0.0033(2) 0.0033(2) 0.0033(2)
O1 0.0173(15) 0.0225(17) 0.0142(15) -0.0034(12) -0.0008(12) 0.0028(12)
C1 0.014(2) 0.018(2) 0.015(2) -0.0054(17) 0.0012(16) 0.0030(17)
C2 0.017(2) 0.016(2) 0.025(2) -0.0019(17) -0.0012(19) 0.0005(18)
C3 0.032(3) 0.024(3) 0.029(3) -0.002(2) -0.010(2) -0.004(2)
C4 0.022(2) 0.022(2) 0.018(2) -0.0050(18) 0.0065(19) 0.0042(19)
C5 0.023(2) 0.013(2) 0.017(2) 0.0027(16) 0.0006(18) 0.0020(18)
C6 0.015(2) 0.015(2) 0.0129(19) 0.0012(16) 0.0008(16) 0.0015(18)
C7 0.021(2) 0.012(2) 0.018(2) 0.0018(17) 0.0014(17) 0.0015(18)
C8 0.015(2) 0.019(2) 0.021(2) 0.0012(19) -0.0007(17) -0.0009(18)
C9 0.025(3) 0.017(2) 0.019(2) 0.0032(18) -0.0043(19) -0.0020(19)
C10 0.028(3) 0.018(2) 0.009(2) 0.0012(17) -0.0014(17) 0.0052(18)
C11 0.036(3) 0.027(3) 0.021(3) -0.003(2) -0.009(2) 0.002(2)
C12 0.014(2) 0.021(2) 0.022(2) -0.0048(19) -0.0002(18) 0.0020(18)
C13 0.014(2) 0.049(3) 0.036(3) -0.020(3) -0.001(2) -0.002(2)
C14 0.013(2) 0.076(4) 0.044(3) -0.032(3) 0.003(2) 0.003(2)
C15 0.027(3) 0.068(4) 0.040(3) -0.028(3) 0.016(3) -0.010(3)
C16 0.025(3) 0.039(3) 0.026(3) -0.009(2) 0.010(2) -0.006(2)
C17 0.037(3) 0.023(3) 0.017(2) -0.006(2) 0.005(2) -0.007(2)
C18 0.024(3) 0.063(4) 0.050(4) -0.027(3) -0.008(3) 0.022(3)
C19 0.023(2) 0.027(3) 0.041(3) -0.013(2) 0.004(2) 0.007(2)
C20 0.017(2) 0.041(3) 0.033(3) -0.017(2) 0.006(2) 0.002(2)
C21 0.019(2) 0.019(2) 0.026(2) 0.000(2) -0.0013(18) 0.0049(19)
K1 0.0140(3) 0.0140(3) 0.0140(3) -0.0008(3) -0.0008(3) -0.0008(3)
N1 0.0187(14) 0.0187(14) 0.0187(14) -0.0015(15) -0.0015(15) -0.0015(15)
N2 0.0170(14) 0.0170(14) 0.0170(14) -0.0009(15) -0.0009(15) -0.0009(15)
O3 0.0193(16) 0.0238(16) 0.0149(15) -0.0022(12) 0.0011(13) -0.0030(13)
O4 0.0152(15) 0.0222(16) 0.0186(15) -0.0031(13) 0.0025(12) -0.0001(13)
C22 0.028(3) 0.018(2) 0.024(3) -0.0096(19) -0.004(2) -0.001(2)
C23 0.027(3) 0.030(3) 0.011(2) -0.0069(19) -0.0002(19) 0.003(2)
C24 0.025(2) 0.025(3) 0.016(2) 0.0007(19) 0.0081(19) 0.001(2)
C25 0.017(2) 0.023(2) 0.024(2) 0.0018(18) 0.0052(19) 0.0002(19)
C26 0.016(2) 0.025(2) 0.021(2) 0.0045(18) -0.0011(18) -0.0039(19)
C27 0.014(2) 0.022(2) 0.024(2) 0.0003(19) -0.0028(19) -0.0053(17)

_geom_special_details            
; 
 All esds (except the esd in the dihedral angle between two l.s. planes) 
 are estimated using the full covariance matrix.  The cell esds are taken 
 into account individually in the estimation of esds in distances, angles 
 and torsion angles; correlations between esds in cell parameters are only 
 used when they are defined by crystal symmetry.  An approximate (isotropic) 
 treatment of cell esds is used for estimating esds involving l.s. planes. 
;

loop_
_geom_bond_atom_site_label_1
_geom_bond_atom_site_label_2
_geom_bond_distance
_geom_bond_site_symmetry_2
_geom_bond_publ_flag
Er1 Cnt 2.200 . ?
Er1 Er2 0.6543(8) . ?
Er1 O1 2.172(3) . ?
Er1 O1 2.172(3) 7_564 ?
Er1 O1 2.172(3) 10_655 ?
Er1 C1 2.602(4) . ?
Er1 C1 2.602(4) 7_564 ?
Er1 C1 2.602(4) 10_655 ?
Er1 C2 2.634(4) 7_564 ?
Er1 C2 2.634(4) 10_655 ?
Er1 C2 2.634(4) . ?
Er2 H1 1.91(7) . ?
Er2 O1 2.077(3) 7_564 ?
Er2 O1 2.077(3) 10_655 ?
Er2 O1 2.077(3) . ?
O1 C6 1.343(5) . ?
C1 C2 1.415(6) 7_564 ?
C1 C2 1.423(6) . ?
C1 C4 1.512(6) . ?
C2 C1 1.415(6) 10_655 ?
C2 C3 1.497(6) . ?
C4 C5 1.524(6) . ?
C5 C10 1.387(6) . ?
C5 C6 1.419(6) . ?
C6 C7 1.422(6) . ?
C7 C8 1.396(6) . ?
C7 C12 1.537(6) . ?
C8 C9 1.383(6) . ?
C9 C10 1.377(6) . ?
C9 C11 1.509(6) . ?
C12 C17 1.545(6) . ?
C12 C21 1.552(6) . ?
C12 C13 1.553(6) . ?
C13 C14 1.541(7) . ?
C14 C15 1.517(9) . ?
C14 C18 1.528(8) . ?
C15 C16 1.541(7) . ?
C16 C20 1.528(7) . ?
C16 C17 1.533(6) . ?
C18 C19 1.535(7) . ?
C19 C20 1.514(7) . ?
C19 C21 1.542(6) . ?
K1 O3 2.805(3) 9 ?
K1 O3 2.805(3) 5 ?
K1 O3 2.805(3) . ?
K1 O4 2.837(3) 9 ?
K1 O4 2.837(3) 5 ?
K1 O4 2.837(3) . ?
K1 N1 2.915(6) . ?
K1 N2 2.995(6) . ?
N1 C22 1.467(5) . ?
N1 C22 1.467(5) 5 ?
N1 C22 1.467(5) 9 ?
N2 C27 1.473(5) . ?
N2 C27 1.473(5) 9 ?
N2 C27 1.473(5) 5 ?
O3 C23 1.414(5) . ?
O3 C24 1.415(5) . ?
O4 C25 1.424(5) . ?
O4 C26 1.431(5) . ?
C22 C23 1.517(7) . ?
C24 C25 1.500(6) . ?
C26 C27 1.497(6) . ?
O5 C28 1.331(18) . ?
C28 C29 1.496(18) . ?

loop_
_geom_angle_atom_site_label_1
_geom_angle_atom_site_label_2
_geom_angle_atom_site_label_3
_geom_angle
_geom_angle_site_symmetry_1
_geom_angle_site_symmetry_3
_geom_angle_publ_flag
Cnt Er1 O1 107.1 . . ?
Er2 Er1 O1 72.94(8) . . ?
Er2 Er1 O1 72.94(8) . 7_564 ?
O1 Er1 O1 111.77(7) . 7_564 ?
Er2 Er1 O1 72.94(8) . 10_655 ?
O1 Er1 O1 111.77(7) . 10_655 ?
O1 Er1 O1 111.77(7) 7_564 10_655 ?
Er2 Er1 C1 146.89(9) . . ?
O1 Er1 C1 74.35(12) . . ?
O1 Er1 C1 115.54(12) 7_564 . ?
O1 Er1 C1 125.16(12) 10_655 . ?
Er2 Er1 C1 146.89(9) . 7_564 ?
O1 Er1 C1 125.16(12) . 7_564 ?
O1 Er1 C1 74.35(12) 7_564 7_564 ?
O1 Er1 C1 115.54(12) 10_655 7_564 ?
C1 Er1 C1 56.47(15) . 7_564 ?
Er2 Er1 C1 146.89(9) . 10_655 ?
O1 Er1 C1 115.54(12) . 10_655 ?
O1 Er1 C1 125.16(12) 7_564 10_655 ?
O1 Er1 C1 74.35(12) 10_655 10_655 ?
C1 Er1 C1 56.47(15) . 10_655 ?
C1 Er1 C1 56.47(15) 7_564 10_655 ?
Er2 Er1 C2 147.49(9) . 7_564 ?
O1 Er1 C2 93.64(12) . 7_564 ?
O1 Er1 C2 85.63(12) 7_564 7_564 ?
O1 Er1 C2 139.02(12) 10_655 7_564 ?
C1 Er1 C2 31.36(13) . 7_564 ?
C1 Er1 C2 31.53(13) 7_564 7_564 ?
C1 Er1 C2 65.62(13) 10_655 7_564 ?
Er2 Er1 C2 147.49(10) . 10_655 ?
O1 Er1 C2 139.01(12) . 10_655 ?
O1 Er1 C2 93.64(12) 7_564 10_655 ?
O1 Er1 C2 85.63(12) 10_655 10_655 ?
C1 Er1 C2 65.62(13) . 10_655 ?
C1 Er1 C2 31.36(13) 7_564 10_655 ?
C1 Er1 C2 31.53(13) 10_655 10_655 ?
C2 Er1 C2 55.49(16) 7_564 10_655 ?
Er2 Er1 C2 147.49(10) . . ?
O1 Er1 C2 85.63(12) . . ?
O1 Er1 C2 139.02(12) 7_564 . ?
O1 Er1 C2 93.64(12) 10_655 . ?
C1 Er1 C2 31.53(13) . . ?
C1 Er1 C2 65.62(13) 7_564 . ?
C1 Er1 C2 31.36(13) 10_655 . ?
C2 Er1 C2 55.48(16) 7_564 . ?
C2 Er1 C2 55.49(16) 10_655 . ?
Er1 Er2 H1 180.0(9) . . ?
Er1 Er2 O1 89.53(8) . 7_564 ?
H1 Er2 O1 90.47(8) . 7_564 ?
Er1 Er2 O1 89.53(8) . 10_655 ?
H1 Er2 O1 90.47(8) . 10_655 ?
O1 Er2 O1 119.993(2) 7_564 10_655 ?
Er1 Er2 O1 89.53(8) . . ?
H1 Er2 O1 90.47(8) . . ?
O1 Er2 O1 119.991(2) 7_564 . ?
O1 Er2 O1 119.996(2) 10_655 . ?
C6 O1 Er2 156.7(3) . . ?
C6 O1 Er1 143.0(3) . . ?
Er2 O1 Er1 17.53(3) . . ?
C2 C1 C2 119.5(4) 7_564 . ?
C2 C1 C4 119.7(4) 7_564 . ?
C2 C1 C4 120.8(4) . . ?
C2 C1 Er1 75.6(2) 7_564 . ?
C2 C1 Er1 75.5(2) . . ?
C4 C1 Er1 120.1(3) . . ?
C1 C2 C1 120.3(4) 10_655 . ?
C1 C2 C3 120.6(4) 10_655 . ?
C1 C2 C3 119.0(4) . . ?
C1 C2 Er1 73.1(2) 10_655 . ?
C1 C2 Er1 73.0(2) . . ?
C3 C2 Er1 126.8(3) . . ?
C1 C4 C5 119.8(4) . . ?
C10 C5 C6 120.2(4) . . ?
C10 C5 C4 117.3(4) . . ?
C6 C5 C4 122.2(4) . . ?
O1 C6 C5 119.5(4) . . ?
O1 C6 C7 122.0(4) . . ?
C5 C6 C7 118.4(4) . . ?
C8 C7 C6 117.5(4) . . ?
C8 C7 C12 120.1(4) . . ?
C6 C7 C12 122.4(4) . . ?
C9 C8 C7 124.7(4) . . ?
C10 C9 C8 116.5(4) . . ?
C10 C9 C11 122.7(4) . . ?
C8 C9 C11 120.8(4) . . ?
C9 C10 C5 122.6(4) . . ?
C7 C12 C17 112.5(3) . . ?
C7 C12 C21 109.7(4) . . ?
C17 C12 C21 108.3(4) . . ?
C7 C12 C13 111.0(4) . . ?
C17 C12 C13 108.2(4) . . ?
C21 C12 C13 106.9(4) . . ?
C14 C13 C12 111.6(4) . . ?
C15 C14 C18 110.6(5) . . ?
C15 C14 C13 109.5(5) . . ?
C18 C14 C13 108.8(5) . . ?
C14 C15 C16 109.1(4) . . ?
C20 C16 C17 108.2(4) . . ?
C20 C16 C15 109.2(5) . . ?
C17 C16 C15 110.7(4) . . ?
C16 C17 C12 110.9(4) . . ?
C14 C18 C19 108.8(4) . . ?
C20 C19 C18 110.0(5) . . ?
C20 C19 C21 109.5(4) . . ?
C18 C19 C21 109.9(4) . . ?
C19 C20 C16 110.4(4) . . ?
C19 C21 C12 110.0(4) . . ?
O3 K1 O3 98.55(9) 9 5 ?
O3 K1 O3 98.55(9) 9 . ?
O3 K1 O3 98.55(9) 5 . ?
O3 K1 O4 58.55(8) 9 9 ?
O3 K1 O4 135.58(8) 5 9 ?
O3 K1 O4 120.76(8) . 9 ?
O3 K1 O4 120.75(8) 9 5 ?
O3 K1 O4 58.55(8) 5 5 ?
O3 K1 O4 135.58(8) . 5 ?
O4 K1 O4 98.48(8) 9 5 ?
O3 K1 O4 135.58(8) 9 . ?
O3 K1 O4 120.76(8) 5 . ?
O3 K1 O4 58.55(9) . . ?
O4 K1 O4 98.48(8) 9 . ?
O4 K1 O4 98.48(8) 5 . ?
O3 K1 N1 61.06(7) 9 . ?
O3 K1 N1 61.06(7) 5 . ?
O3 K1 N1 61.06(7) . . ?
O4 K1 N1 119.00(6) 9 . ?
O4 K1 N1 119.00(6) 5 . ?
O4 K1 N1 119.00(6) . . ?
O3 K1 N2 118.94(7) 9 . ?
O3 K1 N2 118.94(7) 5 . ?
O3 K1 N2 118.94(7) . . ?
O4 K1 N2 61.00(6) 9 . ?
O4 K1 N2 61.00(6) 5 . ?
O4 K1 N2 61.00(6) . . ?
N1 K1 N2 180.00(8) . . ?
C22 N1 C22 109.4(3) . 5 ?
C22 N1 C22 109.4(3) . 9 ?
C22 N1 C22 109.4(3) 5 9 ?
C22 N1 K1 109.5(3) . . ?
C22 N1 K1 109.5(3) 5 . ?
C22 N1 K1 109.5(3) 9 . ?
C27 N2 C27 110.3(3) . 9 ?
C27 N2 C27 110.3(3) . 5 ?
C27 N2 C27 110.3(3) 9 5 ?
C27 N2 K1 108.7(3) . . ?
C27 N2 K1 108.7(3) 9 . ?
C27 N2 K1 108.7(3) 5 . ?
C23 O3 C24 112.2(3) . . ?
C23 O3 K1 120.3(2) . . ?
C24 O3 K1 118.8(2) . . ?
C25 O4 C26 110.4(3) . . ?
C25 O4 K1 117.6(2) . . ?
C26 O4 K1 115.7(2) . . ?
N1 C22 C23 114.5(4) . . ?
O3 C23 C22 109.7(3) . . ?
O3 C24 C25 109.4(3) . . ?
O4 C25 C24 108.8(3) . . ?
O4 C26 C27 109.2(3) . . ?
N2 C27 C26 114.3(4) . . ?
O5 C28 C29 118.3(15) . . ?

_refine_diff_density_max         0.807
_refine_diff_density_min         -0.409
_refine_diff_density_rms         0.067

_shelx_res_file                  
; 
  
    uci52.res created by SHELXL-2014/7 
  
  
TITL uci52 in P2(1)3 
CELL 0.71073  19.75010  19.75010  19.75010  90.0000  90.0000  90.0000 
ZERR    4.00   0.00060   0.00060   0.00060   0.0000   0.0000   0.0000 
LATT -1 
SYMM 0.5-X, -Y, 0.5+Z 
SYMM -X, 0.5+Y, 0.5-Z 
SYMM 0.5+X, 0.5-Y, -Z 
SYMM Z, X, Y 
SYMM 0.5+Z, 0.5-X, -Y 
SYMM 0.5-Z, -X, 0.5+Y 
SYMM -Z, 0.5+X, 0.5-Y 
SYMM Y, Z, X 
SYMM -Y, 0.5+Z, 0.5-X 
SYMM 0.5+Y, 0.5-Z, -X 
SYMM 0.5-Y, -Z, 0.5+X 
SFAC C H N O K ER 
UNIT 340 485.8 8 40 4 4 
TEMP -173.150 
SIZE 0.20 0.24 0.28 
  
rem APEX2 2014.9-0, SAINT 8.34a, SADABS 2014/5, SHELXTL 2014/7 
rem Approx 55%/45% Eu1/Er2 
  
DFIX 1.85 0.05 Er2 H1 
BIND ER2 H1 
  
L.S. 20 
ACTA 51 
FMAP 2 
PLAN 5 
  
WGHT    0.000000    4.616300 
FVAR       0.08138 
ER1   6    0.437615    0.562385    0.062385    10.18333    0.01189    0.01189 = 
         0.01189   -0.00036    0.00036    0.00036 
ER2   6    0.456741    0.543259    0.043259    10.14999    0.01138    0.01138 = 
         0.01138   -0.00326    0.00326    0.00326 
H1    2    0.512514    0.487486   -0.012514    10.14999   10.06000 
O1    4    0.525262    0.534043    0.122486    11.00000    0.01726    0.02254 = 
         0.01416   -0.00335   -0.00082    0.00282 
C1    1    0.414935    0.610192    0.183036    11.00000    0.01439    0.01815 = 
         0.01503   -0.00543    0.00116    0.00303 
C2    1    0.429360    0.668305    0.142975    11.00000    0.01712    0.01613 = 
         0.02498   -0.00190   -0.00120    0.00050 
C3    1    0.486037    0.714148    0.163720    11.00000    0.03151    0.02389 = 
         0.02888   -0.00165   -0.00969   -0.00364 
AFIX 137 
H3A   2    0.475233    0.760775    0.150628    11.00000   -1.50000 
H3B   2    0.527902    0.699924    0.141201    11.00000   -1.50000 
H3C   2    0.492081    0.711759    0.212912    11.00000   -1.50000 
AFIX   0 
C4    1    0.460458    0.590492    0.241382    11.00000    0.02196    0.02223 = 
         0.01786   -0.00498    0.00650    0.00416 
AFIX  23 
H4A   2    0.445218    0.545645    0.257787    11.00000   -1.20000 
H4B   2    0.452238    0.623176    0.278488    11.00000   -1.20000 
AFIX   0 
C5    1    0.536789    0.586426    0.230723    11.00000    0.02347    0.01279 = 
         0.01747    0.00266    0.00056    0.00199 
C6    1    0.565739    0.555274    0.172843    11.00000    0.01544    0.01517 = 
         0.01295    0.00121    0.00079    0.00149 
C7    1    0.637094    0.545936    0.171016    11.00000    0.02055    0.01187 = 
         0.01836    0.00184    0.00142    0.00146 
C8    1    0.674519    0.569592    0.226117    11.00000    0.01456    0.01905 = 
         0.02127    0.00121   -0.00068   -0.00090 
AFIX  43 
H8A   2    0.722195    0.563304    0.225054    11.00000   -1.20000 
AFIX   0 
C9    1    0.647220    0.601507    0.282124    11.00000    0.02525    0.01691 = 
         0.01937    0.00324   -0.00432   -0.00198 
C10   1    0.577900    0.608879    0.283019    11.00000    0.02833    0.01751 = 
         0.00912    0.00117   -0.00144    0.00524 
AFIX  43 
H10A  2    0.557427    0.630193    0.320971    11.00000   -1.20000 
AFIX   0 
C11   1    0.691817    0.623875    0.340006    11.00000    0.03557    0.02692 = 
         0.02149   -0.00343   -0.00924    0.00190 
AFIX 137 
H11A  2    0.663995    0.631266    0.380422    11.00000   -1.50000 
H11B  2    0.714810    0.666119    0.327802    11.00000   -1.50000 
H11C  2    0.725604    0.588764    0.349378    11.00000   -1.50000 
AFIX   0 
C12   1    0.672727    0.508398    0.112869    11.00000    0.01352    0.02123 = 
         0.02231   -0.00478   -0.00016    0.00197 
C13   1    0.750677    0.508132    0.123066    11.00000    0.01382    0.04863 = 
         0.03641   -0.02010   -0.00083   -0.00208 
AFIX  23 
H13A  2    0.767395    0.555373    0.124254    11.00000   -1.20000 
H13B  2    0.761558    0.486775    0.167090    11.00000   -1.20000 
AFIX   0 
C14   1    0.786983    0.469352    0.065910    11.00000    0.01259    0.07629 = 
         0.04383   -0.03198    0.00310    0.00266 
AFIX  13 
H14A  2    0.836950    0.470455    0.074021    11.00000   -1.20000 
AFIX   0 
C15   1    0.771434    0.502637   -0.001551    11.00000    0.02713    0.06750 = 
         0.04049   -0.02829    0.01577   -0.01002 
AFIX  23 
H15A  2    0.794703    0.477977   -0.038472    11.00000   -1.20000 
H15B  2    0.787955    0.549962   -0.001399    11.00000   -1.20000 
AFIX   0 
C16   1    0.694301    0.501518   -0.013418    11.00000    0.02534    0.03936 = 
         0.02629   -0.00881    0.00987   -0.00554 
AFIX  13 
H16A  2    0.683703    0.522709   -0.058165    11.00000   -1.20000 
AFIX   0 
C17   1    0.657354    0.539953    0.042971    11.00000    0.03724    0.02346 = 
         0.01735   -0.00642    0.00536   -0.00713 
AFIX  23 
H17A  2    0.607963    0.538598    0.034525    11.00000   -1.20000 
H17B  2    0.671842    0.587939    0.042751    11.00000   -1.20000 
AFIX   0 
C18   1    0.762600    0.395944    0.066279    11.00000    0.02412    0.06269 = 
         0.04974   -0.02690   -0.00819    0.02235 
AFIX  23 
H18A  2    0.773226    0.374626    0.110385    11.00000   -1.20000 
H18B  2    0.785867    0.370024    0.030231    11.00000   -1.20000 
AFIX   0 
C19   1    0.685846    0.395044    0.054226    11.00000    0.02254    0.02704 = 
         0.04133   -0.01265    0.00398    0.00716 
AFIX  13 
H19A  2    0.669699    0.347062    0.053411    11.00000   -1.20000 
AFIX   0 
C20   1    0.669498    0.428254   -0.012896    11.00000    0.01669    0.04094 = 
         0.03339   -0.01725    0.00584    0.00173 
AFIX  23 
H20A  2    0.619966    0.427231   -0.020524    11.00000   -1.20000 
H20B  2    0.691520    0.402797   -0.050040    11.00000   -1.20000 
AFIX   0 
C21   1    0.649532    0.433343    0.111733    11.00000    0.01926    0.01899 = 
         0.02581   -0.00049   -0.00133    0.00492 
AFIX  23 
H21A  2    0.660140    0.411745    0.155707    11.00000   -1.20000 
H21B  2    0.599939    0.431120    0.104790    11.00000   -1.20000 
AFIX   0 
K1    5    0.398136    0.398136    0.398136    10.33333    0.01400    0.01400 = 
         0.01400   -0.00085   -0.00085   -0.00085 
N1    3    0.312919    0.312919    0.312919    10.33333    0.01868    0.01868 = 
         0.01868   -0.00152   -0.00152   -0.00152 
N2    3    0.485680    0.485680    0.485680    10.33333    0.01700    0.01700 = 
         0.01700   -0.00090   -0.00090   -0.00090 
O3    4    0.449003    0.352859    0.273511    11.00000    0.01927    0.02381 = 
         0.01495   -0.00224    0.00107   -0.00300 
O4    4    0.521693    0.448410    0.344902    11.00000    0.01524    0.02222 = 
         0.01858   -0.00310    0.00250   -0.00006 
C22   1    0.355290    0.276289    0.264138    11.00000    0.02826    0.01788 = 
         0.02421   -0.00960   -0.00370   -0.00077 
AFIX  23 
H22A  2    0.325461    0.253964    0.230605    11.00000   -1.20000 
H22B  2    0.380294    0.240309    0.288487    11.00000   -1.20000 
AFIX   0 
C23   1    0.405870    0.320212    0.226585    11.00000    0.02694    0.03044 = 
         0.01085   -0.00690   -0.00018    0.00271 
AFIX  23 
H23A  2    0.433085    0.291858    0.195471    11.00000   -1.20000 
H23B  2    0.381528    0.354490    0.199287    11.00000   -1.20000 
AFIX   0 
C24   1    0.500177    0.391149    0.241152    11.00000    0.02498    0.02540 = 
         0.01551    0.00070    0.00808    0.00093 
AFIX  23 
H24A  2    0.480201    0.432341    0.220736    11.00000   -1.20000 
H24B  2    0.521063    0.364034    0.204529    11.00000   -1.20000 
AFIX   0 
C25   1    0.553087    0.410727    0.292032    11.00000    0.01666    0.02272 = 
         0.02412    0.00177    0.00524    0.00019 
AFIX  23 
H25A  2    0.574709    0.369616    0.310872    11.00000   -1.20000 
H25B  2    0.588534    0.438485    0.269996    11.00000   -1.20000 
AFIX   0 
C26   1    0.570898    0.468968    0.393918    11.00000    0.01605    0.02526 = 
         0.02148    0.00448   -0.00113   -0.00390 
AFIX  23 
H26A  2    0.609305    0.491610    0.371010    11.00000   -1.20000 
H26B  2    0.588536    0.428816    0.418195    11.00000   -1.20000 
AFIX   0 
C27   1    0.538573    0.516669    0.443172    11.00000    0.01416    0.02238 = 
         0.02443    0.00025   -0.00284   -0.00532 
AFIX  23 
H27A  2    0.574173    0.535504    0.473014    11.00000   -1.20000 
H27B  2    0.518390    0.554826    0.417690    11.00000   -1.20000 
AFIX   0 
O5    4    0.686660    0.287906    0.259755    10.33333    0.06139 
PART  -1 
C28   1    0.687812    0.240541    0.211846    10.66666    0.10339 
AFIX  23 
H28A  2    0.687262    0.195853    0.234546    10.66666   -1.20000 
H28B  2    0.731593    0.244289    0.187725    10.66666   -1.20000 
AFIX   0 
C29   1    0.632728    0.240672    0.159828    10.66666    0.09446 
AFIX  33 
H29A  2    0.639947    0.203297    0.127999    10.66666   -1.50000 
H29B  2    0.588810    0.235069    0.182231    10.66666   -1.50000 
H29C  2    0.633352    0.283737    0.135187    10.66666   -1.50000 
PART   0 
  
AFIX   0 
HKLF 4 
  
REM  uci52 in P2(1)3 
REM R1 =  0.0413 for    5352 Fo > 4sig(Fo)  and  0.0501 for all    5953 data 
REM    301 parameters refined using      1 restraints 
  
END 
  
WGHT      0.0000      4.7074 
  
REM Highest difference peak  0.807,  deepest hole -0.409,  1-sigma level  0.067 
Q1    1   0.6031  0.2451  0.1579  11.00000  0.05    0.38 
Q2    1   0.6498  0.2525  0.1941  11.00000  0.05    0.35 
Q3    1   0.6593  0.2346  0.1570  11.00000  0.05    0.33 
Q4    1   0.4882  0.5533  0.0985  11.00000  0.05    0.33 
Q5    1   0.6986  0.2336  0.1105  11.00000  0.05    0.32 
;
_shelx_res_checksum              67289
####################################################################### 
# 
# This file contains crystal structure data downloaded from the 
# Cambridge Structural Database (CSD) hosted by the Cambridge 
# Crystallographic Data Centre (CCDC).
# 
# Full information about CCDC data access policies and citation 
# guidelines are available at http://www.ccdc.cam.ac.uk/access/V1 
# 
# Audit and citation data items may have been added by the CCDC. 
# Please retain this information to preserve the provenance of 
# this file and to allow appropriate attribution of the data. 
# 
#######################################################################

data_uci51
_database_code_depnum_ccdc_archive 'CCDC 1538993'
_audit_update_record             
;
2017-03-19 deposited with the CCDC.
2017-09-07 downloaded from the CCDC.
;

_audit_creation_method           SHELXL-2014/7
_shelx_SHELXL_version_number     2014/7
_chemical_name_systematic        ?
_chemical_name_common            ?
_chemical_melting_point          ?
_chemical_formula_moiety         ?
_chemical_formula_sum            'C85 H121.60 Dy K N2 O10.60'
_chemical_formula_weight         1542.64

loop_
_atom_type_symbol
_atom_type_description
_atom_type_scat_dispersion_real
_atom_type_scat_dispersion_imag
_atom_type_scat_source
C C 0.0033 0.0016 'International Tables Vol C Tables 4.2.6.8 and 6.1.1.4'
H H 0.0000 0.0000 'International Tables Vol C Tables 4.2.6.8 and 6.1.1.4'
N N 0.0061 0.0033 'International Tables Vol C Tables 4.2.6.8 and 6.1.1.4'
O O 0.0106 0.0060 'International Tables Vol C Tables 4.2.6.8 and 6.1.1.4'
K K 0.2009 0.2494 'International Tables Vol C Tables 4.2.6.8 and 6.1.1.4'
Dy Dy -0.1892 4.4098 'International Tables Vol C Tables 4.2.6.8 and 6.1.1.4'

_space_group_crystal_system      cubic
_space_group_IT_number           198
_space_group_name_H-M_alt        'P 21 3'
_space_group_name_Hall           'P 2ac 2ab 3'

_shelx_space_group_comment       
; 
The symmetry employed for this shelxl refinement is uniquely defined 
by the following loop, which should always be used as a source of 
symmetry information in preference to the above space-group names. 
They are only intended as comments. 
;

loop_
_space_group_symop_operation_xyz
'x, y, z'
'-x+1/2, -y, z+1/2'
'-x, y+1/2, -z+1/2'
'x+1/2, -y+1/2, -z'
'z, x, y'
'z+1/2, -x+1/2, -y'
'-z+1/2, -x, y+1/2'
'-z, x+1/2, -y+1/2'
'y, z, x'
'-y, z+1/2, -x+1/2'
'y+1/2, -z+1/2, -x'
'-y+1/2, -z, x+1/2'

_cell_length_a                   19.7730(7)
_cell_length_b                   19.7730(7)
_cell_length_c                   19.7730(7)
_cell_angle_alpha                90
_cell_angle_beta                 90
_cell_angle_gamma                90
_cell_volume                     7730.7(8)
_cell_formula_units_Z            4
_cell_measurement_temperature    100(2)
_cell_measurement_reflns_used    2364
_cell_measurement_theta_min      2.52
_cell_measurement_theta_max      24.32

_exptl_crystal_description       block
_exptl_crystal_colour            red
_exptl_crystal_density_meas      not_measured
_exptl_crystal_density_method    not_measured
_exptl_crystal_density_diffrn    1.325
_exptl_crystal_F_000             3262
_exptl_transmission_factor_min   ?
_exptl_transmission_factor_max   ?
_exptl_crystal_size_max          0.260
_exptl_crystal_size_mid          0.230
_exptl_crystal_size_min          0.200
_exptl_absorpt_coefficient_mu    1.081
_shelx_estimated_absorpt_T_min   0.766
_shelx_estimated_absorpt_T_max   0.813
_exptl_absorpt_correction_type   multi-scan
_exptl_absorpt_correction_T_min  0.6531
_exptl_absorpt_correction_T_max  0.7457
_exptl_absorpt_process_details   'Bruker SADABS 2014/5'
_exptl_absorpt_special_details   ?
_diffrn_ambient_temperature      100(2)
_diffrn_radiation_wavelength     0.71073
_diffrn_radiation_type           MoK\a
_diffrn_source                   sealed-tube
_diffrn_measurement_device_type  'Bruker SMART APEX II CCD'
_diffrn_measurement_method       '\f and \w scans'
_diffrn_detector_area_resol_mean ?
_diffrn_reflns_number            7546
_diffrn_reflns_av_unetI/netI     0.0841
_diffrn_reflns_av_R_equivalents  0.0479
_diffrn_reflns_limit_h_min       -19
_diffrn_reflns_limit_h_max       12
_diffrn_reflns_limit_k_min       -26
_diffrn_reflns_limit_k_max       12
_diffrn_reflns_limit_l_min       -13
_diffrn_reflns_limit_l_max       26
_diffrn_reflns_theta_min         1.784
_diffrn_reflns_theta_max         28.259
_diffrn_reflns_theta_full        25.500
_diffrn_measured_fraction_theta_max 0.884
_diffrn_measured_fraction_theta_full 0.925
_diffrn_reflns_Laue_measured_fraction_max 0.884
_diffrn_reflns_Laue_measured_fraction_full 0.925
_diffrn_reflns_point_group_measured_fraction_max 0.647
_diffrn_reflns_point_group_measured_fraction_full 0.707
_reflns_number_total             4155
_reflns_number_gt                3582
_reflns_threshold_expression     'I > 2\s(I)'
_reflns_Friedel_coverage         0.353
_reflns_Friedel_fraction_max     0.368
_reflns_Friedel_fraction_full    0.445

_reflns_special_details          
; 
 Reflections were merged by SHELXL according to the crystal 
 class for the calculation of statistics and refinement. 
  
 _reflns_Friedel_fraction is defined as the number of unique 
 Friedel pairs measured divided by the number that would be 
 possible theoretically, ignoring centric projections and 
 systematic absences. 
;

_computing_data_collection       'Bruker APEX2 2014.9-0, 2014'
_computing_cell_refinement       'Bruker SAINT 8.34a, 2013'
_computing_data_reduction        'Bruker SAINT 8.34a, 2013'
_computing_structure_solution    'Bruker SHELXTL 2014/4'
_computing_structure_refinement  'SHELXL-2014/7 (Sheldrick, 2014)'
_computing_molecular_graphics    'Bruker SHELXTL'
_computing_publication_material  'Bruker SHELXTL'
_refine_special_details          
;
A red crystal of approximate dimensions 0.200 x 0.230 x 0.260 mm was mounted on
a glass fiber and transferred to a Bruker SMART APEX II diffractometer.  The APEX2
program package was used to determine the unit-cell parameters and for data
collection (10 sec/frame scan time for 112 frames of data).  The raw frame data
was processed using SAINT and SADABS to yield the reflection data file.  Subsequent
calculations were carried out using the SHELXTL program.  The systematic absences
were consistent with the cubic space group P213 that was later determined to be
correct. The structure was solved by direct methods and refined on F2 by full-matrix
least-squares techniques.  The analytical scattering factors for neutral atoms were
used throughout the analysis.  Hydrogen atoms were included using a riding model.
The molecule was located on a three-fold rotation axis.  The complex was a mixed
composition of approximately Dy2+(40%) / Dy3+(60%).  There was approximately 60%
of a hydroxide ligand present.  An ether solvent molecule was disordered about a
three-fold rotation axis and included with partial  site-occupancy-factors.
At convergence, wR2 = 0.0956 and Goof = 1.043 for 303 variables refined against 4155
data (0.83\%A), R1 = 0.0457 for those 3582 data with I > 2.0(I).  The absolute structure
was assigned by refinement of the Flack parameter.
;
_refine_ls_structure_factor_coef Fsqd
_refine_ls_matrix_type           full
_refine_ls_weighting_scheme      calc
_refine_ls_weighting_details     
'w=1/[\s^2^(Fo^2^)+(0.0185P)^2^+0.2777P] where P=(Fo^2^+2Fc^2^)/3'
_atom_sites_solution_primary     direct
_atom_sites_solution_secondary   difmap
_atom_sites_solution_hydrogens   geom
_refine_ls_hydrogen_treatment    constr
_refine_ls_extinction_method     none
_refine_ls_extinction_coef       ?
_refine_ls_abs_structure_details 
; 
 Flack x determined using 788 quotients [(I+)-(I-)]/[(I+)+(I-)] 
 (Parsons, Flack and Wagner, Acta Cryst. B69 (2013) 249-259). 
;
_refine_ls_abs_structure_Flack   0.009(13)
_chemical_absolute_configuration ad
_refine_ls_number_reflns         4155
_refine_ls_number_parameters     303
_refine_ls_number_restraints     0
_refine_ls_R_factor_all          0.0571
_refine_ls_R_factor_gt           0.0457
_refine_ls_wR_factor_ref         0.0956
_refine_ls_wR_factor_gt          0.0916
_refine_ls_goodness_of_fit_ref   1.043
_refine_ls_restrained_S_all      1.043
_refine_ls_shift/su_max          0.000
_refine_ls_shift/su_mean         0.000

loop_
_atom_site_label
_atom_site_type_symbol
_atom_site_fract_x
_atom_site_fract_y
_atom_site_fract_z
_atom_site_U_iso_or_equiv
_atom_site_adp_type
_atom_site_occupancy
_atom_site_site_symmetry_order
_atom_site_calc_flag
_atom_site_refinement_flags_posn
_atom_site_refinement_flags_adp
_atom_site_refinement_flags_occupancy
_atom_site_disorder_assembly
_atom_site_disorder_group
Dy1 Dy 0.43756(4) 0.56244(4) 0.06244(4) 0.0192(3) Uani 0.4 3 d S T P . .
Dy2 Dy 0.45498(3) 0.54502(3) 0.04502(3) 0.01575(18) Uani 0.6 3 d S T P . .
O2 O 0.5159(4) 0.4841(4) -0.0159(4) 0.051(3) Uani 0.6 3 d S T P . .
H2 H 0.4982 0.4803 -0.0543 0.076 Uiso 0.2 1 calc R U P . .
O1 O 0.52607(17) 0.53177(17) 0.12453(17) 0.0231(8) Uani 1 1 d . . . . .
C1 C 0.4159(3) 0.6094(3) 0.1826(3) 0.0267(12) Uani 1 1 d . . . . .
C2 C 0.4293(3) 0.6670(3) 0.1423(3) 0.0309(13) Uani 1 1 d . . . . .
C3 C 0.4870(3) 0.7124(3) 0.1614(3) 0.0419(16) Uani 1 1 d . . . . .
H3A H 0.4737 0.7596 0.1547 0.063 Uiso 1 1 calc R U . . .
H3B H 0.5262 0.7021 0.1329 0.063 Uiso 1 1 calc R U . . .
H3C H 0.4987 0.7050 0.2090 0.063 Uiso 1 1 calc R U . . .
C4 C 0.4609(3) 0.5901(3) 0.2417(3) 0.0330(14) Uani 1 1 d . . . . .
H4A H 0.4523 0.6230 0.2784 0.040 Uiso 1 1 calc R U . . .
H4B H 0.4454 0.5454 0.2583 0.040 Uiso 1 1 calc R U . . .
C5 C 0.5367(3) 0.5858(3) 0.2320(2) 0.0252(12) Uani 1 1 d . . . . .
C6 C 0.5655(3) 0.5542(3) 0.1749(2) 0.0207(11) Uani 1 1 d . . . . .
C7 C 0.6374(3) 0.5449(3) 0.1737(2) 0.0225(11) Uani 1 1 d . . . . .
C8 C 0.6746(3) 0.5692(3) 0.2283(3) 0.0243(12) Uani 1 1 d . . . . .
H8A H 0.7223 0.5635 0.2272 0.029 Uiso 1 1 calc R U . . .
C9 C 0.6464(3) 0.6015(3) 0.2846(3) 0.0278(13) Uani 1 1 d . . . . .
C10 C 0.5773(3) 0.6090(3) 0.2841(3) 0.0275(13) Uani 1 1 d . . . . .
H10A H 0.5565 0.6313 0.3212 0.033 Uiso 1 1 calc R U . . .
C11 C 0.6909(3) 0.6242(3) 0.3423(3) 0.0398(16) Uani 1 1 d . . . . .
H11A H 0.6651 0.6225 0.3847 0.060 Uiso 1 1 calc R U . . .
H11B H 0.7062 0.6707 0.3341 0.060 Uiso 1 1 calc R U . . .
H11C H 0.7302 0.5942 0.3457 0.060 Uiso 1 1 calc R U . . .
C12 C 0.6730(3) 0.5077(3) 0.1158(3) 0.0244(12) Uani 1 1 d . . . . .
C13 C 0.7501(3) 0.5086(4) 0.1257(3) 0.0437(17) Uani 1 1 d . . . . .
H13A H 0.7659 0.5561 0.1271 0.052 Uiso 1 1 calc R U . . .
H13B H 0.7613 0.4873 0.1696 0.052 Uiso 1 1 calc R U . . .
C14 C 0.7873(3) 0.4710(4) 0.0690(4) 0.061(2) Uani 1 1 d . . . . .
H14A H 0.8371 0.4723 0.0778 0.073 Uiso 1 1 calc R U . . .
C15 C 0.7724(3) 0.5046(4) 0.0017(4) 0.057(2) Uani 1 1 d . . . . .
H15A H 0.7962 0.4804 -0.0351 0.068 Uiso 1 1 calc R U . . .
H15B H 0.7887 0.5520 0.0024 0.068 Uiso 1 1 calc R U . . .
C16 C 0.6957(3) 0.5031(3) -0.0110(3) 0.0410(16) Uani 1 1 d . . . . .
H16A H 0.6853 0.5252 -0.0553 0.049 Uiso 1 1 calc R U . . .
C17 C 0.6598(3) 0.5406(3) 0.0456(3) 0.0323(13) Uani 1 1 d . . . . .
H17A H 0.6106 0.5408 0.0365 0.039 Uiso 1 1 calc R U . . .
H17B H 0.6756 0.5881 0.0465 0.039 Uiso 1 1 calc R U . . .
C18 C 0.7634(3) 0.3974(4) 0.0679(4) 0.062(2) Uani 1 1 d . . . . .
H18A H 0.7741 0.3755 0.1116 0.074 Uiso 1 1 calc R U . . .
H18B H 0.7871 0.3724 0.0316 0.074 Uiso 1 1 calc R U . . .
C19 C 0.6863(3) 0.3952(3) 0.0555(4) 0.0406(16) Uani 1 1 d . . . . .
H19A H 0.6706 0.3471 0.0543 0.049 Uiso 1 1 calc R U . . .
C20 C 0.6703(3) 0.4296(3) -0.0117(3) 0.0334(15) Uani 1 1 d . . . . .
H20A H 0.6209 0.4289 -0.0195 0.040 Uiso 1 1 calc R U . . .
H20B H 0.6923 0.4045 -0.0491 0.040 Uiso 1 1 calc R U . . .
C21 C 0.6500(3) 0.4335(3) 0.1129(3) 0.0290(13) Uani 1 1 d . . . . .
H21A H 0.6005 0.4317 0.1055 0.035 Uiso 1 1 calc R U . . .
H21B H 0.6599 0.4112 0.1567 0.035 Uiso 1 1 calc R U . . .
K1 K 0.39794(5) 0.39794(5) 0.39794(5) 0.0163(4) Uani 1 3 d S T P . .
N1 N 0.3126(2) 0.3126(2) 0.3126(2) 0.0268(18) Uani 1 3 d S T P . .
N2 N 0.4849(2) 0.4849(2) 0.4849(2) 0.0247(17) Uani 1 3 d S T P . .
O3 O 0.4500(2) 0.35056(17) 0.27457(16) 0.0274(8) Uani 1 1 d . . . . .
O4 O 0.52174(16) 0.44673(19) 0.34571(16) 0.0245(8) Uani 1 1 d . . . . .
C22 C 0.3550(3) 0.2755(3) 0.2653(3) 0.0337(14) Uani 1 1 d . . . . .
H22A H 0.3254 0.2528 0.2319 0.040 Uiso 1 1 calc R U . . .
H22B H 0.3795 0.2398 0.2904 0.040 Uiso 1 1 calc R U . . .
C23 C 0.4062(3) 0.3182(3) 0.2274(3) 0.0329(14) Uani 1 1 d . . . . .
H23A H 0.4329 0.2892 0.1966 0.039 Uiso 1 1 calc R U . . .
H23B H 0.3825 0.3526 0.1999 0.039 Uiso 1 1 calc R U . . .
C24 C 0.5005(3) 0.3886(3) 0.2419(3) 0.0301(13) Uani 1 1 d . . . . .
H24A H 0.4802 0.4295 0.2212 0.036 Uiso 1 1 calc R U . . .
H24B H 0.5216 0.3614 0.2056 0.036 Uiso 1 1 calc R U . . .
C25 C 0.5532(3) 0.4090(3) 0.2928(3) 0.0295(12) Uani 1 1 d . . . . .
H25A H 0.5752 0.3682 0.3118 0.035 Uiso 1 1 calc R U . . .
H25B H 0.5884 0.4369 0.2707 0.035 Uiso 1 1 calc R U . . .
C26 C 0.5705(3) 0.4681(3) 0.3942(3) 0.0323(13) Uani 1 1 d . . . . .
H26A H 0.6086 0.4908 0.3710 0.039 Uiso 1 1 calc R U . . .
H26B H 0.5885 0.4283 0.4187 0.039 Uiso 1 1 calc R U . . .
C27 C 0.5383(3) 0.5155(3) 0.4428(3) 0.0292(12) Uani 1 1 d . . . . .
H27A H 0.5737 0.5341 0.4729 0.035 Uiso 1 1 calc R U . . .
H27B H 0.5185 0.5537 0.4172 0.035 Uiso 1 1 calc R U . . .
O5 O 0.6886(8) 0.2884(9) 0.2559(9) 0.067(4) Uiso 0.3333 1 d . . P . .
C28 C 0.6887(11) 0.2448(13) 0.2055(11) 0.144(8) Uiso 0.6667 1 d . . P A -1
H28A H 0.6949 0.1994 0.2257 0.173 Uiso 0.6667 1 calc R U P A -1
H28B H 0.7297 0.2542 0.1784 0.173 Uiso 0.6667 1 calc R U P A -1
C29 C 0.6343(9) 0.2394(9) 0.1594(10) 0.118(6) Uiso 0.6667 1 d . . P A -1
H29A H 0.6444 0.2041 0.1260 0.177 Uiso 0.6667 1 calc R U P A -1
H29B H 0.5929 0.2275 0.1839 0.177 Uiso 0.6667 1 calc R U P A -1
H29C H 0.6280 0.2827 0.1362 0.177 Uiso 0.6667 1 calc R U P A -1

loop_
_atom_site_aniso_label
_atom_site_aniso_U_11
_atom_site_aniso_U_22
_atom_site_aniso_U_33
_atom_site_aniso_U_23
_atom_site_aniso_U_13
_atom_site_aniso_U_12
Dy1 0.0192(3) 0.0192(3) 0.0192(3) -0.0052(3) 0.0052(3) 0.0052(3)
Dy2 0.01575(18) 0.01575(18) 0.01575(18) -0.0021(2) 0.0021(2) 0.0021(2)
O2 0.051(3) 0.051(3) 0.051(3) -0.002(4) 0.002(4) 0.002(4)
O1 0.0243(19) 0.023(2) 0.0220(19) -0.0053(14) 0.0002(14) 0.0045(14)
C1 0.031(3) 0.027(3) 0.022(3) -0.011(2) 0.008(2) 0.009(2)
C2 0.031(3) 0.028(3) 0.034(3) -0.009(2) 0.003(2) 0.015(2)
C3 0.053(4) 0.033(4) 0.040(4) -0.008(3) -0.014(3) 0.004(3)
C4 0.033(3) 0.043(4) 0.023(3) -0.011(2) 0.008(2) 0.007(3)
C5 0.033(3) 0.024(3) 0.019(3) 0.001(2) 0.003(2) 0.005(2)
C6 0.030(3) 0.019(3) 0.014(2) 0.003(2) 0.001(2) 0.003(2)
C7 0.027(3) 0.018(3) 0.023(3) 0.003(2) 0.000(2) 0.003(2)
C8 0.027(3) 0.019(3) 0.027(3) 0.003(2) -0.003(2) 0.000(2)
C9 0.043(4) 0.019(3) 0.021(3) 0.001(2) -0.007(2) 0.001(2)
C10 0.044(4) 0.023(3) 0.015(3) 0.002(2) -0.001(2) 0.009(2)
C11 0.054(4) 0.036(4) 0.029(3) -0.003(3) -0.016(3) 0.008(3)
C12 0.020(3) 0.029(3) 0.025(3) -0.003(2) 0.005(2) -0.001(2)
C13 0.025(3) 0.060(5) 0.047(4) -0.023(3) 0.003(3) -0.002(3)
C14 0.017(3) 0.103(7) 0.062(5) -0.045(4) 0.002(3) -0.001(3)
C15 0.036(4) 0.082(6) 0.054(5) -0.035(4) 0.027(3) -0.021(4)
C16 0.038(4) 0.055(4) 0.030(4) -0.014(3) 0.014(3) -0.011(3)
C17 0.046(3) 0.027(3) 0.023(3) -0.004(3) 0.009(3) -0.004(3)
C18 0.033(4) 0.082(6) 0.071(6) -0.033(5) -0.004(4) 0.031(4)
C19 0.027(3) 0.039(4) 0.056(4) -0.024(3) 0.001(3) 0.008(3)
C20 0.023(3) 0.041(4) 0.036(3) -0.023(3) 0.008(2) 0.001(2)
C21 0.030(3) 0.026(3) 0.032(3) -0.005(2) -0.002(2) 0.005(2)
K1 0.0163(4) 0.0163(4) 0.0163(4) -0.0010(4) -0.0010(4) -0.0010(4)
N1 0.0268(18) 0.0268(18) 0.0268(18) -0.0051(18) -0.0051(18) -0.0051(18)
N2 0.0247(17) 0.0247(17) 0.0247(17) -0.0029(17) -0.0029(17) -0.0029(17)
O3 0.036(2) 0.026(2) 0.0199(19) -0.0040(14) 0.0085(17) -0.0043(17)
O4 0.0226(19) 0.028(2) 0.0224(19) -0.0012(16) 0.0026(14) -0.0025(16)
C22 0.041(4) 0.030(3) 0.029(3) -0.014(2) -0.005(3) -0.004(3)
C23 0.053(4) 0.032(3) 0.014(3) -0.010(2) 0.002(3) 0.001(3)
C24 0.037(3) 0.029(3) 0.024(3) 0.000(2) 0.015(2) 0.003(2)
C25 0.023(3) 0.037(3) 0.028(3) 0.002(2) 0.012(2) 0.004(2)
C26 0.019(3) 0.039(4) 0.039(3) 0.012(3) 0.000(2) -0.011(2)
C27 0.028(3) 0.026(3) 0.034(3) 0.001(2) -0.011(3) -0.012(2)

_geom_special_details            
; 
 All esds (except the esd in the dihedral angle between two l.s. planes) 
 are estimated using the full covariance matrix.  The cell esds are taken 
 into account individually in the estimation of esds in distances, angles 
 and torsion angles; correlations between esds in cell parameters are only 
 used when they are defined by crystal symmetry.  An approximate (isotropic) 
 treatment of cell esds is used for estimating esds involving l.s. planes. 
;

loop_
_geom_bond_atom_site_label_1
_geom_bond_atom_site_label_2
_geom_bond_distance
_geom_bond_site_symmetry_2
_geom_bond_publ_flag
Dy1 Cnt 2.177 . ?
Dy1 Dy2 0.5965(11) . ?
Dy1 O1 2.222(3) 7_564 ?
Dy1 O1 2.222(3) 10_655 ?
Dy1 O1 2.222(3) . ?
Dy1 C1 2.586(5) 10_655 ?
Dy1 C1 2.586(5) 7_564 ?
Dy1 C1 2.586(5) . ?
Dy1 C2 2.605(6) . ?
Dy1 C2 2.605(6) 10_655 ?
Dy1 C2 2.605(6) 7_564 ?
Dy2 Cnt 2.773 . ?
Dy1 O2 2.683(13) . ?
Dy2 O2 2.087(12) . ?
Dy2 O1 2.125(3) 7_564 ?
Dy2 O1 2.125(3) 10_655 ?
Dy2 O1 2.125(3) . ?
O1 C6 1.339(6) . ?
C1 C2 1.414(8) . ?
C1 C2 1.415(8) 7_564 ?
C1 C4 1.518(8) . ?
C2 C1 1.415(8) 10_655 ?
C2 C3 1.500(8) . ?
C4 C5 1.514(7) . ?
C5 C10 1.385(7) . ?
C5 C6 1.411(7) . ?
C6 C7 1.435(6) . ?
C7 C8 1.390(7) . ?
C7 C12 1.533(7) . ?
C8 C9 1.400(7) . ?
C9 C10 1.374(8) . ?
C9 C11 1.509(7) . ?
C12 C13 1.535(8) . ?
C12 C21 1.537(8) . ?
C12 C17 1.556(7) . ?
C13 C14 1.535(8) . ?
C14 C15 1.517(11) . ?
C14 C18 1.530(11) . ?
C15 C16 1.538(8) . ?
C16 C17 1.517(8) . ?
C16 C20 1.539(9) . ?
C18 C19 1.543(8) . ?
C19 C20 1.526(9) . ?
C19 C21 1.543(8) . ?
K1 O3 2.809(3) . ?
K1 O3 2.809(3) 9 ?
K1 O3 2.809(3) 5 ?
K1 O4 2.827(3) 9 ?
K1 O4 2.827(3) 5 ?
K1 O4 2.827(3) . ?
K1 N1 2.922(8) . ?
K1 N2 2.978(7) . ?
N1 C22 1.455(6) . ?
N1 C22 1.455(6) 9 ?
N1 C22 1.455(6) 5 ?
N2 C27 1.474(6) . ?
N2 C27 1.474(6) 9 ?
N2 C27 1.474(6) 5 ?
O3 C24 1.407(6) . ?
O3 C23 1.425(6) . ?
O4 C26 1.423(6) . ?
O4 C25 1.427(6) . ?
C22 C23 1.516(8) . ?
C24 C25 1.504(8) . ?
C26 C27 1.486(8) . ?
O5 C28 1.32(2) . ?
C28 C29 1.41(2) . ?

loop_
_geom_angle_atom_site_label_1
_geom_angle_atom_site_label_2
_geom_angle_atom_site_label_3
_geom_angle
_geom_angle_site_symmetry_1
_geom_angle_site_symmetry_3
_geom_angle_publ_flag
Cnt Dy1 O1 107.1 . . ?
Cnt Dy1 O2 180.0 . . ?
Cnt Dy2 O2 180.0 . . ?
Dy2 Dy1 O1 72.94(9) . 7_564 ?
Dy2 Dy1 O1 72.94(9) . 10_655 ?
O1 Dy1 O1 111.77(8) 7_564 10_655 ?
Dy2 Dy1 O1 72.94(9) . . ?
O1 Dy1 O1 111.77(8) 7_564 . ?
O1 Dy1 O1 111.77(8) 10_655 . ?
Dy2 Dy1 C1 146.43(12) . 10_655 ?
O1 Dy1 C1 124.77(16) 7_564 10_655 ?
O1 Dy1 C1 73.79(15) 10_655 10_655 ?
O1 Dy1 C1 116.23(15) . 10_655 ?
Dy2 Dy1 C1 146.43(12) . 7_564 ?
O1 Dy1 C1 73.79(15) 7_564 7_564 ?
O1 Dy1 C1 116.23(15) 10_655 7_564 ?
O1 Dy1 C1 124.77(16) . 7_564 ?
C1 Dy1 C1 57.23(19) 10_655 7_564 ?
Dy2 Dy1 C1 146.43(12) . . ?
O1 Dy1 C1 116.23(15) 7_564 . ?
O1 Dy1 C1 124.77(16) 10_655 . ?
O1 Dy1 C1 73.80(15) . . ?
C1 Dy1 C1 57.23(19) 10_655 . ?
C1 Dy1 C1 57.23(19) 7_564 . ?
Dy2 Dy1 C2 147.56(13) . . ?
O1 Dy1 C2 139.05(16) 7_564 . ?
O1 Dy1 C2 93.21(16) 10_655 . ?
O1 Dy1 C2 86.07(15) . . ?
C1 Dy1 C2 31.63(17) 10_655 . ?
C1 Dy1 C2 66.01(17) 7_564 . ?
C1 Dy1 C2 31.62(17) . . ?
Dy2 Dy1 C2 147.56(12) . 10_655 ?
O1 Dy1 C2 93.21(16) 7_564 10_655 ?
O1 Dy1 C2 86.07(15) 10_655 10_655 ?
O1 Dy1 C2 139.05(16) . 10_655 ?
C1 Dy1 C2 31.62(17) 10_655 10_655 ?
C1 Dy1 C2 31.63(17) 7_564 10_655 ?
C1 Dy1 C2 66.01(17) . 10_655 ?
C2 Dy1 C2 55.4(2) . 10_655 ?
Dy2 Dy1 C2 147.56(12) . 7_564 ?
O1 Dy1 C2 86.07(15) 7_564 7_564 ?
O1 Dy1 C2 139.05(16) 10_655 7_564 ?
O1 Dy1 C2 93.21(16) . 7_564 ?
C1 Dy1 C2 66.01(17) 10_655 7_564 ?
C1 Dy1 C2 31.62(17) 7_564 7_564 ?
C1 Dy1 C2 31.63(17) . 7_564 ?
C2 Dy1 C2 55.4(2) . 7_564 ?
C2 Dy1 C2 55.4(2) 10_655 7_564 ?
Dy2 Dy1 O2 0.00(17) . . ?
O1 Dy1 O2 72.94(9) 7_564 . ?
O1 Dy1 O2 72.94(9) 10_655 . ?
O1 Dy1 O2 72.94(9) . . ?
C1 Dy1 O2 146.43(12) 10_655 . ?
C1 Dy1 O2 146.43(12) 7_564 . ?
C1 Dy1 O2 146.43(12) . . ?
C2 Dy1 O2 147.56(12) . . ?
C2 Dy1 O2 147.56(12) 10_655 . ?
C2 Dy1 O2 147.56(12) 7_564 . ?
Dy1 Dy2 O2 180.0(2) . . ?
Dy1 Dy2 O1 91.49(9) . 7_564 ?
O2 Dy2 O1 88.51(9) . 7_564 ?
Dy1 Dy2 O1 91.49(9) . 10_655 ?
O2 Dy2 O1 88.51(9) . 10_655 ?
O1 Dy2 O1 119.933(8) 7_564 10_655 ?
Dy1 Dy2 O1 91.49(9) . . ?
O2 Dy2 O1 88.51(9) . . ?
O1 Dy2 O1 119.933(8) 7_564 . ?
O1 Dy2 O1 119.933(8) 10_655 . ?
Dy2 O2 Dy1 0.00(13) . . ?
C6 O1 Dy2 153.4(3) . . ?
C6 O1 Dy1 141.1(3) . . ?
Dy2 O1 Dy1 15.57(4) . . ?
C2 C1 C2 117.6(6) . 7_564 ?
C2 C1 C4 121.8(5) . . ?
C2 C1 C4 120.5(5) 7_564 . ?
C2 C1 Dy1 75.0(3) . . ?
C2 C1 Dy1 75.0(3) 7_564 . ?
C4 C1 Dy1 121.3(3) . . ?
C1 C2 C1 122.2(6) . 10_655 ?
C1 C2 C3 118.8(5) . . ?
C1 C2 C3 119.0(6) 10_655 . ?
C1 C2 Dy1 73.4(3) . . ?
C1 C2 Dy1 73.4(3) 10_655 . ?
C3 C2 Dy1 125.4(4) . . ?
C5 C4 C1 119.8(4) . . ?
C10 C5 C6 120.6(5) . . ?
C10 C5 C4 117.6(5) . . ?
C6 C5 C4 121.7(5) . . ?
O1 C6 C5 120.5(5) . . ?
O1 C6 C7 121.5(4) . . ?
C5 C6 C7 118.0(4) . . ?
C8 C7 C6 117.9(4) . . ?
C8 C7 C12 120.2(5) . . ?
C6 C7 C12 121.9(4) . . ?
C7 C8 C9 124.4(5) . . ?
C10 C9 C8 116.0(5) . . ?
C10 C9 C11 123.5(5) . . ?
C8 C9 C11 120.4(6) . . ?
C9 C10 C5 123.1(5) . . ?
C7 C12 C13 110.8(4) . . ?
C7 C12 C21 110.5(4) . . ?
C13 C12 C21 108.1(5) . . ?
C7 C12 C17 112.8(4) . . ?
C13 C12 C17 106.0(4) . . ?
C21 C12 C17 108.4(4) . . ?
C14 C13 C12 112.1(5) . . ?
C15 C14 C18 110.2(6) . . ?
C15 C14 C13 109.6(6) . . ?
C18 C14 C13 108.8(6) . . ?
C14 C15 C16 109.0(5) . . ?
C17 C16 C15 109.4(5) . . ?
C17 C16 C20 108.4(5) . . ?
C15 C16 C20 110.0(6) . . ?
C16 C17 C12 112.1(5) . . ?
C14 C18 C19 109.6(5) . . ?
C20 C19 C21 109.0(5) . . ?
C20 C19 C18 109.3(6) . . ?
C21 C19 C18 109.2(5) . . ?
C19 C20 C16 110.2(5) . . ?
C12 C21 C19 111.0(5) . . ?
O3 K1 O3 98.67(11) . 9 ?
O3 K1 O3 98.67(11) . 5 ?
O3 K1 O3 98.67(11) 9 5 ?
O3 K1 O4 120.35(10) . 9 ?
O3 K1 O4 58.61(10) 9 9 ?
O3 K1 O4 135.99(10) 5 9 ?
O3 K1 O4 135.99(10) . 5 ?
O3 K1 O4 120.35(10) 9 5 ?
O3 K1 O4 58.61(10) 5 5 ?
O4 K1 O4 98.37(10) 9 5 ?
O3 K1 O4 58.61(10) . . ?
O3 K1 O4 135.99(10) 9 . ?
O3 K1 O4 120.35(10) 5 . ?
O4 K1 O4 98.37(10) 9 . ?
O4 K1 O4 98.37(10) 5 . ?
O3 K1 N1 61.15(8) . . ?
O3 K1 N1 61.15(8) 9 . ?
O3 K1 N1 61.15(8) 5 . ?
O4 K1 N1 119.08(8) 9 . ?
O4 K1 N1 119.08(8) 5 . ?
O4 K1 N1 119.08(8) . . ?
O3 K1 N2 118.85(8) . . ?
O3 K1 N2 118.85(8) 9 . ?
O3 K1 N2 118.85(8) 5 . ?
O4 K1 N2 60.92(8) 9 . ?
O4 K1 N2 60.92(8) 5 . ?
O4 K1 N2 60.92(8) . . ?
N1 K1 N2 180.00(10) . . ?
C22 N1 C22 109.6(4) . 9 ?
C22 N1 C22 109.6(4) . 5 ?
C22 N1 C22 109.6(4) 9 5 ?
C22 N1 K1 109.3(4) . . ?
C22 N1 K1 109.3(4) 9 . ?
C22 N1 K1 109.3(4) 5 . ?
C27 N2 C27 110.0(3) . 9 ?
C27 N2 C27 110.0(3) . 5 ?
C27 N2 C27 110.0(3) 9 5 ?
C27 N2 K1 108.9(3) . . ?
C27 N2 K1 108.9(3) 9 . ?
C27 N2 K1 108.9(3) 5 . ?
C24 O3 C23 111.8(4) . . ?
C24 O3 K1 118.7(3) . . ?
C23 O3 K1 119.7(3) . . ?
C26 O4 C25 110.7(4) . . ?
C26 O4 K1 116.2(3) . . ?
C25 O4 K1 117.9(3) . . ?
N1 C22 C23 114.9(5) . . ?
O3 C23 C22 109.4(4) . . ?
O3 C24 C25 109.2(4) . . ?
O4 C25 C24 109.1(4) . . ?
O4 C26 C27 109.4(4) . . ?
N2 C27 C26 114.4(4) . . ?
O5 C28 C29 122(2) . . ?

_refine_diff_density_max         0.428
_refine_diff_density_min         -0.364
_refine_diff_density_rms         0.065

_shelx_res_file                  
; 
  
    uci51.res created by SHELXL-2014/7 
  
  
TITL uci51 in P2(1)3 
CELL 0.71073  19.77300  19.77300  19.77300  90.0000  90.0000  90.0000 
ZERR    4.00   0.00070   0.00070   0.00070   0.0000   0.0000   0.0000 
LATT -1 
SYMM 0.5-X, -Y, 0.5+Z 
SYMM -X, 0.5+Y, 0.5-Z 
SYMM 0.5+X, 0.5-Y, -Z 
SYMM Z, X, Y 
SYMM 0.5+Z, 0.5-X, -Y 
SYMM 0.5-Z, -X, 0.5+Y 
SYMM -Z, 0.5+X, 0.5-Y 
SYMM Y, Z, X 
SYMM -Y, 0.5+Z, 0.5-X 
SYMM 0.5+Y, 0.5-Z, -X 
SYMM 0.5-Y, -Z, 0.5+X 
SFAC C H N O K DY 
UNIT 340 486.4 8 42.4 4 4 
TEMP -173.150 
SIZE 0.20 0.23 0.26 
  
rem SADABS 2014/5 
  
OMIT 0 2 2 
OMIT 1 1 3 
OMIT 0 2 3 
  
L.S. 20 
ACTA 51 
FMAP 2 
PLAN 10 
  
WGHT    0.018500    0.277700 
FVAR       0.08874 
DY1   6    0.437561    0.562439    0.062439    10.13333    0.01916    0.01916 = 
         0.01916   -0.00520    0.00520    0.00520 
DY2   6    0.454978    0.545022    0.045022    10.19999    0.01575    0.01575 = 
         0.01575   -0.00208    0.00208    0.00208 
O2    4    0.515907    0.484093   -0.015907    10.19999    0.05059    0.05059 = 
         0.05059   -0.00225    0.00225    0.00225 
AFIX  83 
H2    2    0.498182    0.480258   -0.054324    10.19999   -1.50000 
AFIX   0 
O1    4    0.526072    0.531768    0.124525    11.00000    0.02434    0.02301 = 
         0.02203   -0.00531    0.00024    0.00453 
C1    1    0.415905    0.609393    0.182556    11.00000    0.03100    0.02718 = 
         0.02197   -0.01140    0.00835    0.00947 
C2    1    0.429268    0.666959    0.142253    11.00000    0.03057    0.02839 = 
         0.03369   -0.00900    0.00259    0.01498 
C3    1    0.486969    0.712358    0.161373    11.00000    0.05279    0.03333 = 
         0.03969   -0.00789   -0.01381    0.00448 
AFIX 137 
H3A   2    0.473691    0.759644    0.154722    11.00000   -1.50000 
H3B   2    0.526221    0.702062    0.132919    11.00000   -1.50000 
H3C   2    0.498688    0.705027    0.208969    11.00000   -1.50000 
AFIX   0 
C4    1    0.460869    0.590058    0.241669    11.00000    0.03279    0.04285 = 
         0.02343   -0.01139    0.00798    0.00740 
AFIX  23 
H4A   2    0.452309    0.623025    0.278366    11.00000   -1.20000 
H4B   2    0.445377    0.545431    0.258260    11.00000   -1.20000 
AFIX   0 
C5    1    0.536694    0.585784    0.232018    11.00000    0.03309    0.02372 = 
         0.01878    0.00103    0.00320    0.00523 
C6    1    0.565464    0.554155    0.174884    11.00000    0.02966    0.01867 = 
         0.01369    0.00337    0.00074    0.00329 
C7    1    0.637416    0.544925    0.173720    11.00000    0.02689    0.01802 = 
         0.02265    0.00255   -0.00012    0.00257 
C8    1    0.674565    0.569207    0.228269    11.00000    0.02674    0.01923 = 
         0.02708    0.00327   -0.00324    0.00005 
AFIX  43 
H8A   2    0.722255    0.563476    0.227222    11.00000   -1.20000 
AFIX   0 
C9    1    0.646430    0.601527    0.284622    11.00000    0.04328    0.01904 = 
         0.02111    0.00096   -0.00667    0.00058 
C10   1    0.577347    0.609045    0.284102    11.00000    0.04395    0.02340 = 
         0.01510    0.00171   -0.00056    0.00901 
AFIX  43 
H10A  2    0.556473    0.631257    0.321240    11.00000   -1.20000 
AFIX   0 
C11   1    0.690877    0.624222    0.342334    11.00000    0.05443    0.03564 = 
         0.02936   -0.00341   -0.01603    0.00824 
AFIX 137 
H11A  2    0.665146    0.622522    0.384660    11.00000   -1.50000 
H11B  2    0.706161    0.670653    0.334145    11.00000   -1.50000 
H11C  2    0.730195    0.594235    0.345687    11.00000   -1.50000 
AFIX   0 
C12   1    0.673048    0.507654    0.115829    11.00000    0.01951    0.02919 = 
         0.02455   -0.00336    0.00489   -0.00132 
C13   1    0.750066    0.508589    0.125714    11.00000    0.02487    0.05956 = 
         0.04674   -0.02309    0.00284   -0.00220 
AFIX  23 
H13A  2    0.765895    0.556068    0.127114    11.00000   -1.20000 
H13B  2    0.761271    0.487342    0.169644    11.00000   -1.20000 
AFIX   0 
C14   1    0.787304    0.470959    0.068955    11.00000    0.01730    0.10295 = 
         0.06158   -0.04505    0.00241   -0.00063 
AFIX  13 
H14A  2    0.837088    0.472294    0.077760    11.00000   -1.20000 
AFIX   0 
C15   1    0.772422    0.504625    0.001657    11.00000    0.03573    0.08177 = 
         0.05370   -0.03484    0.02663   -0.02098 
AFIX  23 
H15A  2    0.796215    0.480393   -0.035134    11.00000   -1.20000 
H15B  2    0.788653    0.551984    0.002352    11.00000   -1.20000 
AFIX   0 
C16   1    0.695701    0.503143   -0.010991    11.00000    0.03838    0.05482 = 
         0.02981   -0.01414    0.01385   -0.01054 
AFIX  13 
H16A  2    0.685298    0.525195   -0.055299    11.00000   -1.20000 
AFIX   0 
C17   1    0.659840    0.540576    0.045585    11.00000    0.04624    0.02731 = 
         0.02331   -0.00377    0.00866   -0.00406 
AFIX  23 
H17A  2    0.610599    0.540843    0.036525    11.00000   -1.20000 
H17B  2    0.675584    0.588096    0.046452    11.00000   -1.20000 
AFIX   0 
C18   1    0.763363    0.397408    0.067895    11.00000    0.03265    0.08200 = 
         0.07119   -0.03262   -0.00379    0.03087 
AFIX  23 
H18A  2    0.774126    0.375474    0.111597    11.00000   -1.20000 
H18B  2    0.787080    0.372411    0.031570    11.00000   -1.20000 
AFIX   0 
C19   1    0.686341    0.395164    0.055512    11.00000    0.02697    0.03900 = 
         0.05588   -0.02438    0.00139    0.00756 
AFIX  13 
H19A  2    0.670586    0.347121    0.054343    11.00000   -1.20000 
AFIX   0 
C20   1    0.670303    0.429555   -0.011696    11.00000    0.02309    0.04142 = 
         0.03558   -0.02346    0.00775    0.00100 
AFIX  23 
H20A  2    0.620855    0.428916   -0.019524    11.00000   -1.20000 
H20B  2    0.692323    0.404532   -0.049056    11.00000   -1.20000 
AFIX   0 
C21   1    0.650008    0.433472    0.112942    11.00000    0.02970    0.02559 = 
         0.03163   -0.00494   -0.00216    0.00545 
AFIX  23 
H21A  2    0.600531    0.431665    0.105486    11.00000   -1.20000 
H21B  2    0.659918    0.411227    0.156689    11.00000   -1.20000 
AFIX   0 
K1    5    0.397944    0.397944    0.397944    10.33333    0.01634    0.01634 = 
         0.01634   -0.00099   -0.00099   -0.00099 
N1    3    0.312628    0.312628    0.312628    10.33333    0.02679    0.02679 = 
         0.02679   -0.00511   -0.00511   -0.00511 
N2    3    0.484905    0.484905    0.484905    10.33333    0.02468    0.02468 = 
         0.02468   -0.00288   -0.00288   -0.00288 
O3    4    0.449988    0.350562    0.274567    11.00000    0.03583    0.02650 = 
         0.01988   -0.00400    0.00849   -0.00433 
O4    4    0.521745    0.446735    0.345713    11.00000    0.02263    0.02850 = 
         0.02237   -0.00120    0.00258   -0.00249 
C22   1    0.354995    0.275484    0.265266    11.00000    0.04139    0.03043 = 
         0.02922   -0.01379   -0.00502   -0.00427 
AFIX  23 
H22A  2    0.325405    0.252756    0.231878    11.00000   -1.20000 
H22B  2    0.379517    0.239816    0.290431    11.00000   -1.20000 
AFIX   0 
C23   1    0.406181    0.318173    0.227397    11.00000    0.05263    0.03161 = 
         0.01433   -0.00953    0.00161    0.00089 
AFIX  23 
H23A  2    0.432934    0.289181    0.196566    11.00000   -1.20000 
H23B  2    0.382467    0.352625    0.199872    11.00000   -1.20000 
AFIX   0 
C24   1    0.500489    0.388647    0.241926    11.00000    0.03727    0.02898 = 
         0.02393   -0.00015    0.01511    0.00288 
AFIX  23 
H24A  2    0.480244    0.429455    0.221150    11.00000   -1.20000 
H24B  2    0.521565    0.361357    0.205624    11.00000   -1.20000 
AFIX   0 
C25   1    0.553222    0.409036    0.292843    11.00000    0.02337    0.03671 = 
         0.02828    0.00232    0.01185    0.00353 
AFIX  23 
H25A  2    0.575208    0.368248    0.311812    11.00000   -1.20000 
H25B  2    0.588377    0.436947    0.270665    11.00000   -1.20000 
AFIX   0 
C26   1    0.570489    0.468077    0.394198    11.00000    0.01875    0.03924 = 
         0.03880    0.01190   -0.00040   -0.01138 
AFIX  23 
H26A  2    0.608593    0.490849    0.371038    11.00000   -1.20000 
H26B  2    0.588548    0.428329    0.418709    11.00000   -1.20000 
AFIX   0 
C27   1    0.538278    0.515478    0.442820    11.00000    0.02846    0.02552 = 
         0.03351    0.00080   -0.01099   -0.01182 
AFIX  23 
H27A  2    0.573709    0.534083    0.472909    11.00000   -1.20000 
H27B  2    0.518550    0.553720    0.417222    11.00000   -1.20000 
AFIX   0 
O5    4    0.688614    0.288421    0.255913    10.33333    0.06748 
part -1 
C28   1    0.688661    0.244802    0.205511    10.66666    0.14389 
AFIX  23 
H28A  2    0.694936    0.199436    0.225743    10.66666   -1.20000 
H28B  2    0.729696    0.254179    0.178400    10.66666   -1.20000 
AFIX   0 
C29   1    0.634325    0.239387    0.159354    10.66666    0.11771 
AFIX  33 
H29A  2    0.644424    0.204137    0.126009    10.66666   -1.50000 
H29B  2    0.592923    0.227543    0.183891    10.66666   -1.50000 
H29C  2    0.627962    0.282726    0.136167    10.66666   -1.50000 
part  0 
AFIX   0 
HKLF 4 
  
REM  uci51 in P2(1)3 
REM R1 =  0.0457 for    3582 Fo > 4sig(Fo)  and  0.0571 for all    4155 data 
REM    303 parameters refined using      0 restraints 
  
END 
  
WGHT      0.0185      0.2775 
  
REM Highest difference peak  0.428,  deepest hole -0.364,  1-sigma level  0.065 
Q1    1   0.4344  0.5294 -0.0006  11.00000  0.05    0.43 
Q2    1   0.4230  0.5482  0.1013  11.00000  0.05    0.34 
Q3    1   0.4910  0.5545  0.0449  11.00000  0.05    0.33 
Q4    1   0.4835  0.5505  0.0920  11.00000  0.05    0.32 
Q5    1   0.5754  0.4882  0.4409  11.00000  0.05    0.29 
Q6    1   0.4526  0.3821  0.2881  11.00000  0.05    0.29 
Q7    1   0.3446  0.6490  0.2095  11.00000  0.05    0.29 
Q8    1   0.5417  0.5416  0.4426  11.00000  0.05    0.26 
Q9    1   0.5536  0.5089  0.4603  11.00000  0.05    0.25 
Q10   1   0.6466  0.6133  0.3268  11.00000  0.05    0.25 
;
_shelx_res_checksum              85640
####################################################################### 
# 
# This file contains crystal structure data downloaded from the 
# Cambridge Structural Database (CSD) hosted by the Cambridge 
# Crystallographic Data Centre (CCDC).
# 
# Full information about CCDC data access policies and citation 
# guidelines are available at http://www.ccdc.cam.ac.uk/access/V1 
# 
# Audit and citation data items may have been added by the CCDC. 
# Please retain this information to preserve the provenance of 
# this file and to allow appropriate attribution of the data. 
# 
#######################################################################

data_ctp65
_database_code_depnum_ccdc_archive 'CCDC 1538988'
_audit_update_record             
;
2017-03-19 deposited with the CCDC.
2017-09-07 downloaded from the CCDC.
;

_audit_creation_method           SHELXL-2014/7
_shelx_SHELXL_version_number     2014/7
_chemical_name_systematic        ?
_chemical_name_common            ?
_chemical_melting_point          ?
_chemical_formula_moiety         ?
_chemical_formula_sum            'C63 H75 Dy O3'
_chemical_formula_weight         1042.73

loop_
_atom_type_symbol
_atom_type_description
_atom_type_scat_dispersion_real
_atom_type_scat_dispersion_imag
_atom_type_scat_source
C C 0.0033 0.0016 'International Tables Vol C Tables 4.2.6.8 and 6.1.1.4'
H H 0.0000 0.0000 'International Tables Vol C Tables 4.2.6.8 and 6.1.1.4'
O O 0.0106 0.0060 'International Tables Vol C Tables 4.2.6.8 and 6.1.1.4'
Dy Dy -0.1892 4.4098 'International Tables Vol C Tables 4.2.6.8 and 6.1.1.4'

_space_group_crystal_system      monoclinic
_space_group_IT_number           14
_space_group_name_H-M_alt        'P 21/c'
_space_group_name_Hall           '-P 2ybc'

_shelx_space_group_comment       
; 
The symmetry employed for this shelxl refinement is uniquely defined 
by the following loop, which should always be used as a source of 
symmetry information in preference to the above space-group names. 
They are only intended as comments. 
;

loop_
_space_group_symop_operation_xyz
'x, y, z'
'-x, y+1/2, -z+1/2'
'-x, -y, -z'
'x, -y-1/2, z-1/2'

_cell_length_a                   12.7567(11)
_cell_length_b                   15.6646(13)
_cell_length_c                   29.878(3)
_cell_angle_alpha                90
_cell_angle_beta                 96.2651(13)
_cell_angle_gamma                90
_cell_volume                     5934.9(9)
_cell_formula_units_Z            4
_cell_measurement_temperature    133(2)
_cell_measurement_reflns_used    6110
_cell_measurement_theta_min      2.38
_cell_measurement_theta_max      21.57

_exptl_crystal_description       rod
_exptl_crystal_colour            colorless
_exptl_crystal_density_meas      not_measured
_exptl_crystal_density_method    not_measured
_exptl_crystal_density_diffrn    1.167
_exptl_crystal_F_000             2172
_exptl_transmission_factor_min   ?
_exptl_transmission_factor_max   ?
_exptl_crystal_size_max          0.100
_exptl_crystal_size_mid          0.050
_exptl_crystal_size_min          0.030
_exptl_absorpt_coefficient_mu    1.299
_shelx_estimated_absorpt_T_min   0.881
_shelx_estimated_absorpt_T_max   0.962
_exptl_absorpt_correction_type   multi-scan
_exptl_absorpt_correction_T_min  0.6698
_exptl_absorpt_correction_T_max  0.7454
_exptl_absorpt_process_details   'Bruker SADABS 2014/5'
_exptl_absorpt_special_details   ?
_diffrn_ambient_temperature      133(2)
_diffrn_radiation_wavelength     0.71073
_diffrn_radiation_type           MoK\a
_diffrn_source                   'fine-focus sealed tube'
_diffrn_measurement_device_type  'Bruker SMART APEX II CCD'
_diffrn_measurement_method       '\f and \w scans'
_diffrn_detector_area_resol_mean ?
_diffrn_reflns_number            48246
_diffrn_reflns_av_unetI/netI     0.1004
_diffrn_reflns_av_R_equivalents  0.1052
_diffrn_reflns_limit_h_min       -15
_diffrn_reflns_limit_h_max       15
_diffrn_reflns_limit_k_min       -19
_diffrn_reflns_limit_k_max       19
_diffrn_reflns_limit_l_min       -37
_diffrn_reflns_limit_l_max       37
_diffrn_reflns_theta_min         1.371
_diffrn_reflns_theta_max         26.403
_diffrn_reflns_theta_full        25.500
_diffrn_measured_fraction_theta_max 0.996
_diffrn_measured_fraction_theta_full 0.998
_diffrn_reflns_Laue_measured_fraction_max 0.996
_diffrn_reflns_Laue_measured_fraction_full 0.998
_diffrn_reflns_point_group_measured_fraction_max 0.996
_diffrn_reflns_point_group_measured_fraction_full 0.998
_reflns_number_total             12128
_reflns_number_gt                8073
_reflns_threshold_expression     'I > 2\s(I)'
_reflns_Friedel_coverage         0.000
_reflns_Friedel_fraction_max     .
_reflns_Friedel_fraction_full    .

_reflns_special_details          
; 
 Reflections were merged by SHELXL according to the crystal 
 class for the calculation of statistics and refinement. 
  
 Structure factors included contributions from the .fab file. 
  
 _reflns_Friedel_fraction is defined as the number of unique 
 Friedel pairs measured divided by the number that would be 
 possible theoretically, ignoring centric projections and 
 systematic absences. 
;

_computing_data_collection       'Bruker APEX2 2014.11-0, 2014'
_computing_cell_refinement       'Bruker SAINT 8.34a, 2013'
_computing_data_reduction        'Bruker SAINT 8.34a, 2013'
_computing_structure_solution    'Bruker SHELXTL 2014/4'
_computing_structure_refinement  'SHELXL-2014/7 (Sheldrick, 2014)'
_computing_molecular_graphics    'Bruker SHELXTL'
_computing_publication_material  'Bruker SHELXTL'
_refine_special_details          
;
A colorless crystal of approximate dimensions 0.030 x 0.0.050 x 0.100 mm was 
mounted in a cryoloop and transferred to a Bruker SMART APEX II diffractometer.  
The APEX2 program package was used to determine the unit-cell parameters and 
for data collection (90 sec/frame scan time for a sphere of diffraction data).  
The raw frame data was processed using SAINT and SADABS to yield the reflection 
data file.  Subsequent calculations were carried out using the SHELXTL program.  
The diffraction symmetry was 2/m and the systematic absences were consistent 
with the monoclinic space group P21/c that was later determined to be correct.

The structure was solved by direct methods and refined on F2 by full-matrix 
least-squares techniques.  The analytical scattering factors for neutral atoms 
were used throughout the analysis.  Hydrogen atoms were included using a riding 
model.

At convergence, wR2 = 0.0943 and Goof = 0.958 for 610 variables refined against 
12128 data (0.80\%A), R1 = 0.0444 for those 8073 data with I > 2.0sigma(I).  

There were several high residuals present in the final difference-Fourier map.  
It was not possible to determine the nature of the residuals although it was 
probable that diethyether or hexane solvents were present.  The SQUEEZE routine 
in the PLATON program package was used to account for the electrons in the 
solvent accessible voids.
;

_refine_ls_structure_factor_coef Fsqd
_refine_ls_matrix_type           full
_refine_ls_weighting_scheme      calc
_refine_ls_weighting_details     
'w=1/[\s^2^(Fo^2^)+(0.0349P)^2^] where P=(Fo^2^+2Fc^2^)/3'
_atom_sites_solution_primary     direct
_atom_sites_solution_secondary   difmap
_atom_sites_solution_hydrogens   geom
_refine_ls_hydrogen_treatment    constr
_refine_ls_extinction_method     none
_refine_ls_extinction_coef       ?
_refine_ls_number_reflns         12128
_refine_ls_number_parameters     610
_refine_ls_number_restraints     0
_refine_ls_R_factor_all          0.0852
_refine_ls_R_factor_gt           0.0444
_refine_ls_wR_factor_ref         0.0943
_refine_ls_wR_factor_gt          0.0821
_refine_ls_goodness_of_fit_ref   0.958
_refine_ls_restrained_S_all      0.958
_refine_ls_shift/su_max          0.001
_refine_ls_shift/su_mean         0.000

loop_
_atom_site_label
_atom_site_type_symbol
_atom_site_fract_x
_atom_site_fract_y
_atom_site_fract_z
_atom_site_U_iso_or_equiv
_atom_site_adp_type
_atom_site_occupancy
_atom_site_site_symmetry_order
_atom_site_calc_flag
_atom_site_refinement_flags_posn
_atom_site_refinement_flags_adp
_atom_site_refinement_flags_occupancy
_atom_site_disorder_assembly
_atom_site_disorder_group
Dy1 Dy 0.56438(2) 0.31432(2) 0.31223(2) 0.01598(7) Uani 1 1 d . . . . .
O1 O 0.4004(2) 0.32765(18) 0.30852(9) 0.0213(7) Uani 1 1 d . . . . .
O2 O 0.6416(2) 0.43068(17) 0.30486(9) 0.0173(7) Uani 1 1 d . . . . .
O3 O 0.6341(2) 0.22819(18) 0.36009(9) 0.0211(7) Uani 1 1 d . . . . .
C1 C 0.5565(4) 0.1671(3) 0.26201(14) 0.0196(11) Uani 1 1 d . . . . .
C2 C 0.4826(3) 0.2234(3) 0.23884(14) 0.0171(10) Uani 1 1 d . . . . .
C3 C 0.5181(3) 0.2982(2) 0.21847(14) 0.0170(10) Uani 1 1 d . . . . .
C4 C 0.6256(3) 0.3218(3) 0.22627(13) 0.0167(9) Uani 1 1 d . . . . .
C5 C 0.6985(3) 0.2667(3) 0.24994(14) 0.0179(10) Uani 1 1 d . . . . .
C6 C 0.6638(3) 0.1900(3) 0.26877(13) 0.0184(9) Uani 1 1 d . . . . .
C7 C 0.5197(4) 0.0822(3) 0.27766(14) 0.0221(11) Uani 1 1 d . . . . .
H7A H 0.4645 0.0597 0.2554 0.033 Uiso 1 1 calc R U . . .
H7B H 0.4915 0.0892 0.3067 0.033 Uiso 1 1 calc R U . . .
H7C H 0.5792 0.0422 0.2811 0.033 Uiso 1 1 calc R U . . .
C8 C 0.4429(4) 0.3489(3) 0.18640(15) 0.0236(10) Uani 1 1 d . . . . .
H8A H 0.3861 0.3115 0.1731 0.035 Uiso 1 1 calc R U . . .
H8B H 0.4808 0.3726 0.1625 0.035 Uiso 1 1 calc R U . . .
H8C H 0.4127 0.3955 0.2027 0.035 Uiso 1 1 calc R U . . .
C9 C 0.8156(3) 0.2870(3) 0.25437(16) 0.0261(11) Uani 1 1 d . . . . .
H9A H 0.8291 0.3314 0.2326 0.039 Uiso 1 1 calc R U . . .
H9B H 0.8552 0.2354 0.2483 0.039 Uiso 1 1 calc R U . . .
H9C H 0.8381 0.3072 0.2850 0.039 Uiso 1 1 calc R U . . .
C10 C 0.3653(3) 0.2049(3) 0.23802(16) 0.0222(11) Uani 1 1 d . . . . .
H10A H 0.3415 0.1778 0.2087 0.027 Uiso 1 1 calc R U . . .
H10B H 0.3568 0.1619 0.2617 0.027 Uiso 1 1 calc R U . . .
C11 C 0.2906(3) 0.2783(3) 0.24461(14) 0.0175(10) Uani 1 1 d . . . . .
C12 C 0.3096(4) 0.3353(3) 0.28094(14) 0.0194(11) Uani 1 1 d . . . . .
C13 C 0.2354(3) 0.4004(3) 0.28750(14) 0.0197(10) Uani 1 1 d . . . . .
C14 C 0.1454(3) 0.4044(3) 0.25684(14) 0.0219(11) Uani 1 1 d . . . . .
H14A H 0.0947 0.4473 0.2610 0.026 Uiso 1 1 calc R U . . .
C15 C 0.1251(4) 0.3494(3) 0.22037(15) 0.0225(11) Uani 1 1 d . . . . .
C16 C 0.1997(4) 0.2868(3) 0.21501(15) 0.0210(11) Uani 1 1 d . . . . .
H16A H 0.1881 0.2485 0.1903 0.025 Uiso 1 1 calc R U . . .
C17 C 0.0279(4) 0.3586(3) 0.18738(15) 0.0311(12) Uani 1 1 d . . . . .
H17A H -0.0235 0.3948 0.2005 0.047 Uiso 1 1 calc R U . . .
H17B H -0.0030 0.3021 0.1806 0.047 Uiso 1 1 calc R U . . .
H17C H 0.0468 0.3848 0.1596 0.047 Uiso 1 1 calc R U . . .
C18 C 0.2529(3) 0.4640(3) 0.32679(14) 0.0181(10) Uani 1 1 d . . . . .
C19 C 0.2656(4) 0.4161(3) 0.37258(14) 0.0222(11) Uani 1 1 d . . . . .
H19A H 0.2007 0.3832 0.3760 0.027 Uiso 1 1 calc R U . . .
H19B H 0.3251 0.3755 0.3733 0.027 Uiso 1 1 calc R U . . .
C20 C 0.2860(4) 0.4800(3) 0.41166(15) 0.0249(11) Uani 1 1 d . . . . .
H20A H 0.2953 0.4481 0.4408 0.030 Uiso 1 1 calc R U . . .
C21 C 0.3860(4) 0.5308(3) 0.40633(15) 0.0262(11) Uani 1 1 d . . . . .
H21A H 0.4467 0.4914 0.4063 0.031 Uiso 1 1 calc R U . . .
H21B H 0.4006 0.5707 0.4319 0.031 Uiso 1 1 calc R U . . .
C22 C 0.3721(4) 0.5810(3) 0.36202(15) 0.0249(11) Uani 1 1 d . . . . .
H22A H 0.4377 0.6144 0.3587 0.030 Uiso 1 1 calc R U . . .
C23 C 0.2789(4) 0.6420(3) 0.36199(16) 0.0280(12) Uani 1 1 d . . . . .
H23A H 0.2917 0.6829 0.3872 0.034 Uiso 1 1 calc R U . . .
H23B H 0.2700 0.6747 0.3335 0.034 Uiso 1 1 calc R U . . .
C24 C 0.1802(4) 0.5901(3) 0.36693(15) 0.0246(11) Uani 1 1 d . . . . .
H24A H 0.1184 0.6295 0.3665 0.030 Uiso 1 1 calc R U . . .
C25 C 0.1610(4) 0.5271(3) 0.32795(15) 0.0246(11) Uani 1 1 d . . . . .
H25A H 0.1513 0.5591 0.2992 0.030 Uiso 1 1 calc R U . . .
H25B H 0.0953 0.4949 0.3309 0.030 Uiso 1 1 calc R U . . .
C26 C 0.3523(3) 0.5179(3) 0.32291(15) 0.0216(11) Uani 1 1 d . . . . .
H26A H 0.4140 0.4797 0.3227 0.026 Uiso 1 1 calc R U . . .
H26B H 0.3439 0.5498 0.2941 0.026 Uiso 1 1 calc R U . . .
C27 C 0.1932(4) 0.5416(3) 0.41174(15) 0.0260(11) Uani 1 1 d . . . . .
H27A H 0.2064 0.5823 0.4371 0.031 Uiso 1 1 calc R U . . .
H27B H 0.1279 0.5094 0.4156 0.031 Uiso 1 1 calc R U . . .
C28 C 0.6583(4) 0.4086(3) 0.20979(14) 0.0193(10) Uani 1 1 d . . . . .
H28A H 0.5931 0.4415 0.2007 0.023 Uiso 1 1 calc R U . . .
H28B H 0.6934 0.3993 0.1822 0.023 Uiso 1 1 calc R U . . .
C29 C 0.7307(3) 0.4649(3) 0.24145(15) 0.0180(10) Uani 1 1 d . . . . .
C30 C 0.7206(3) 0.4722(3) 0.28731(15) 0.0174(10) Uani 1 1 d . . . . .
C31 C 0.7930(3) 0.5234(3) 0.31524(14) 0.0157(10) Uani 1 1 d . . . . .
C32 C 0.8687(3) 0.5680(3) 0.29403(15) 0.0203(10) Uani 1 1 d . . . . .
H32A H 0.9181 0.6019 0.3123 0.024 Uiso 1 1 calc R U . . .
C33 C 0.8762(3) 0.5657(3) 0.24850(15) 0.0219(11) Uani 1 1 d . . . . .
C34 C 0.8071(3) 0.5127(3) 0.22277(15) 0.0211(11) Uani 1 1 d . . . . .
H34A H 0.8119 0.5086 0.1913 0.025 Uiso 1 1 calc R U . . .
C35 C 0.9548(4) 0.6193(3) 0.22677(16) 0.0339(13) Uani 1 1 d . . . . .
H35A H 1.0203 0.6237 0.2471 0.051 Uiso 1 1 calc R U . . .
H35B H 0.9257 0.6765 0.2206 0.051 Uiso 1 1 calc R U . . .
H35C H 0.9697 0.5925 0.1985 0.051 Uiso 1 1 calc R U . . .
C36 C 0.7891(3) 0.5293(3) 0.36606(14) 0.0194(10) Uani 1 1 d . . . . .
C37 C 0.8008(4) 0.4396(3) 0.38802(14) 0.0255(11) Uani 1 1 d . . . . .
H37A H 0.7443 0.4017 0.3741 0.031 Uiso 1 1 calc R U . . .
H37B H 0.8695 0.4146 0.3825 0.031 Uiso 1 1 calc R U . . .
C38 C 0.7940(4) 0.4453(3) 0.43894(15) 0.0308(12) Uani 1 1 d . . . . .
H38A H 0.7999 0.3866 0.4521 0.037 Uiso 1 1 calc R U . . .
C39 C 0.8840(4) 0.4999(4) 0.46085(17) 0.0395(14) Uani 1 1 d . . . . .
H39A H 0.8805 0.5031 0.4937 0.047 Uiso 1 1 calc R U . . .
H39B H 0.9525 0.4742 0.4556 0.047 Uiso 1 1 calc R U . . .
C40 C 0.8749(4) 0.5886(3) 0.44054(17) 0.0380(14) Uani 1 1 d . . . . .
H40A H 0.9343 0.6246 0.4546 0.046 Uiso 1 1 calc R U . . .
C41 C 0.7698(4) 0.6290(3) 0.44993(17) 0.0357(13) Uani 1 1 d . . . . .
H41A H 0.7662 0.6327 0.4828 0.043 Uiso 1 1 calc R U . . .
H41B H 0.7641 0.6875 0.4373 0.043 Uiso 1 1 calc R U . . .
C42 C 0.6794(4) 0.5740(3) 0.42820(15) 0.0279(12) Uani 1 1 d . . . . .
H42A H 0.6107 0.5998 0.4343 0.034 Uiso 1 1 calc R U . . .
C43 C 0.6844(3) 0.5697(3) 0.37679(14) 0.0213(10) Uani 1 1 d . . . . .
H43A H 0.6245 0.5353 0.3627 0.026 Uiso 1 1 calc R U . . .
H43B H 0.6780 0.6280 0.3640 0.026 Uiso 1 1 calc R U . . .
C44 C 0.8796(3) 0.5849(3) 0.38974(15) 0.0258(11) Uani 1 1 d . . . . .
H44A H 0.9483 0.5608 0.3836 0.031 Uiso 1 1 calc R U . . .
H44B H 0.8743 0.6435 0.3773 0.031 Uiso 1 1 calc R U . . .
C45 C 0.6876(4) 0.4836(3) 0.44744(15) 0.0272(12) Uani 1 1 d . . . . .
H45A H 0.6295 0.4480 0.4328 0.033 Uiso 1 1 calc R U . . .
H45B H 0.6815 0.4852 0.4802 0.033 Uiso 1 1 calc R U . . .
C46 C 0.7432(4) 0.1347(3) 0.29706(14) 0.0205(11) Uani 1 1 d . . . . .
H46A H 0.7610 0.0862 0.2781 0.025 Uiso 1 1 calc R U . . .
H46B H 0.8083 0.1688 0.3039 0.025 Uiso 1 1 calc R U . . .
C47 C 0.7147(3) 0.0981(3) 0.34120(15) 0.0201(10) Uani 1 1 d . . . . .
C48 C 0.6623(4) 0.1469(3) 0.37142(14) 0.0190(10) Uani 1 1 d . . . . .
C49 C 0.6375(4) 0.1104(3) 0.41224(15) 0.0232(11) Uani 1 1 d . . . . .
C50 C 0.6720(4) 0.0276(3) 0.42177(15) 0.0260(12) Uani 1 1 d . . . . .
H50A H 0.6573 0.0030 0.4495 0.031 Uiso 1 1 calc R U . . .
C51 C 0.7270(4) -0.0216(3) 0.39321(16) 0.0265(11) Uani 1 1 d . . . . .
C52 C 0.7462(4) 0.0150(3) 0.35283(15) 0.0232(11) Uani 1 1 d . . . . .
H52A H 0.7820 -0.0174 0.3323 0.028 Uiso 1 1 calc R U . . .
C53 C 0.7631(4) -0.1102(3) 0.40615(17) 0.0387(14) Uani 1 1 d . . . . .
H53A H 0.7021 -0.1453 0.4115 0.058 Uiso 1 1 calc R U . . .
H53B H 0.8125 -0.1079 0.4336 0.058 Uiso 1 1 calc R U . . .
H53C H 0.7984 -0.1354 0.3817 0.058 Uiso 1 1 calc R U . . .
C54 C 0.5749(4) 0.1602(3) 0.44504(15) 0.0235(11) Uani 1 1 d . . . . .
C55 C 0.6368(4) 0.2401(3) 0.46209(14) 0.0229(11) Uani 1 1 d . . . . .
H55A H 0.6504 0.2764 0.4362 0.027 Uiso 1 1 calc R U . . .
H55B H 0.7056 0.2231 0.4782 0.027 Uiso 1 1 calc R U . . .
C56 C 0.5729(4) 0.2913(3) 0.49434(15) 0.0318(13) Uani 1 1 d . . . . .
H56A H 0.6126 0.3442 0.5045 0.038 Uiso 1 1 calc R U . . .
C57 C 0.5568(4) 0.2367(3) 0.53503(16) 0.0371(14) Uani 1 1 d . . . . .
H57A H 0.5180 0.2696 0.5562 0.045 Uiso 1 1 calc R U . . .
H57B H 0.6260 0.2199 0.5508 0.045 Uiso 1 1 calc R U . . .
C58 C 0.4934(4) 0.1564(3) 0.51896(16) 0.0352(14) Uani 1 1 d . . . . .
H58A H 0.4831 0.1198 0.5455 0.042 Uiso 1 1 calc R U . . .
C59 C 0.3870(4) 0.1817(3) 0.49539(16) 0.0382(13) Uani 1 1 d . . . . .
H59A H 0.3469 0.2142 0.5163 0.046 Uiso 1 1 calc R U . . .
H59B H 0.3460 0.1300 0.4856 0.046 Uiso 1 1 calc R U . . .
C60 C 0.4038(4) 0.2368(3) 0.45443(16) 0.0330(13) Uani 1 1 d . . . . .
H60A H 0.3338 0.2541 0.4387 0.040 Uiso 1 1 calc R U . . .
C61 C 0.4651(4) 0.1848(3) 0.42192(15) 0.0277(11) Uani 1 1 d . . . . .
H61A H 0.4251 0.1325 0.4125 0.033 Uiso 1 1 calc R U . . .
H61B H 0.4730 0.2191 0.3947 0.033 Uiso 1 1 calc R U . . .
C62 C 0.5566(4) 0.1061(3) 0.48643(15) 0.0298(12) Uani 1 1 d . . . . .
H62A H 0.6255 0.0889 0.5024 0.036 Uiso 1 1 calc R U . . .
H62B H 0.5176 0.0536 0.4765 0.036 Uiso 1 1 calc R U . . .
C63 C 0.4667(4) 0.3160(3) 0.46925(16) 0.0370(13) Uani 1 1 d . . . . .
H63A H 0.4265 0.3509 0.4891 0.044 Uiso 1 1 calc R U . . .
H63B H 0.4781 0.3508 0.4426 0.044 Uiso 1 1 calc R U . . .

loop_
_atom_site_aniso_label
_atom_site_aniso_U_11
_atom_site_aniso_U_22
_atom_site_aniso_U_33
_atom_site_aniso_U_23
_atom_site_aniso_U_13
_atom_site_aniso_U_12
Dy1 0.01794(12) 0.01249(10) 0.01890(11) -0.00058(11) 0.00828(8) -0.00052(11)
O1 0.0179(17) 0.0261(18) 0.0205(16) -0.0034(14) 0.0042(14) 0.0015(14)
O2 0.0183(17) 0.0151(16) 0.0202(16) -0.0038(13) 0.0096(13) -0.0026(13)
O3 0.0256(19) 0.0188(17) 0.0201(17) 0.0020(14) 0.0081(14) 0.0036(14)
C1 0.030(3) 0.013(2) 0.018(2) -0.0011(18) 0.011(2) 0.002(2)
C2 0.020(3) 0.012(2) 0.020(2) -0.0033(19) 0.008(2) -0.003(2)
C3 0.023(3) 0.012(2) 0.017(2) -0.0045(18) 0.0081(19) 0.0040(19)
C4 0.023(3) 0.012(2) 0.016(2) -0.0021(19) 0.0100(19) 0.003(2)
C5 0.023(3) 0.015(2) 0.018(2) -0.0026(19) 0.011(2) -0.001(2)
C6 0.022(3) 0.018(2) 0.017(2) 0.000(2) 0.0102(18) 0.005(2)
C7 0.033(3) 0.017(2) 0.017(2) 0.0042(19) 0.006(2) 0.000(2)
C8 0.026(3) 0.019(2) 0.024(2) 0.000(2) -0.001(2) -0.003(2)
C9 0.019(3) 0.020(3) 0.040(3) 0.006(2) 0.010(2) 0.004(2)
C10 0.022(3) 0.016(3) 0.029(3) -0.0059(19) 0.006(2) -0.003(2)
C11 0.010(2) 0.021(2) 0.023(2) 0.001(2) 0.007(2) -0.0037(19)
C12 0.019(3) 0.022(3) 0.018(2) 0.0018(19) 0.008(2) -0.005(2)
C13 0.019(3) 0.022(3) 0.019(2) 0.002(2) 0.006(2) 0.000(2)
C14 0.018(3) 0.027(3) 0.021(3) -0.003(2) 0.006(2) 0.001(2)
C15 0.018(3) 0.026(3) 0.024(3) 0.002(2) 0.006(2) -0.006(2)
C16 0.025(3) 0.020(2) 0.020(2) -0.0059(19) 0.011(2) -0.004(2)
C17 0.023(3) 0.045(3) 0.024(3) 0.000(2) 0.001(2) -0.005(2)
C18 0.021(3) 0.016(2) 0.019(2) -0.0012(18) 0.008(2) 0.003(2)
C19 0.020(3) 0.026(3) 0.023(3) 0.004(2) 0.008(2) 0.000(2)
C20 0.029(3) 0.027(3) 0.019(3) 0.000(2) 0.006(2) 0.003(2)
C21 0.026(3) 0.031(3) 0.022(3) -0.010(2) 0.005(2) 0.003(2)
C22 0.021(3) 0.023(3) 0.032(3) -0.003(2) 0.008(2) 0.002(2)
C23 0.031(3) 0.024(3) 0.029(3) -0.004(2) 0.006(2) 0.008(2)
C24 0.024(3) 0.027(3) 0.024(3) -0.005(2) 0.009(2) 0.011(2)
C25 0.024(3) 0.026(3) 0.026(3) 0.003(2) 0.009(2) 0.005(2)
C26 0.018(3) 0.024(3) 0.024(3) 0.002(2) 0.008(2) 0.003(2)
C27 0.027(3) 0.028(3) 0.024(3) -0.003(2) 0.009(2) 0.004(2)
C28 0.026(3) 0.014(2) 0.019(2) 0.0019(19) 0.009(2) -0.002(2)
C29 0.015(2) 0.013(2) 0.028(3) 0.0027(19) 0.006(2) 0.0027(19)
C30 0.015(3) 0.013(2) 0.025(3) 0.0020(19) 0.005(2) 0.0002(19)
C31 0.013(2) 0.011(2) 0.024(2) -0.0019(19) 0.003(2) 0.0026(19)
C32 0.012(2) 0.015(2) 0.033(3) 0.001(2) 0.001(2) 0.000(2)
C33 0.012(3) 0.021(3) 0.034(3) 0.007(2) 0.007(2) 0.001(2)
C34 0.023(3) 0.020(2) 0.022(3) 0.002(2) 0.010(2) 0.002(2)
C35 0.026(3) 0.044(3) 0.034(3) 0.006(3) 0.009(2) -0.011(3)
C36 0.020(3) 0.021(2) 0.018(2) 0.0009(19) 0.002(2) 0.003(2)
C37 0.026(3) 0.027(3) 0.024(3) 0.002(2) 0.003(2) 0.005(2)
C38 0.029(3) 0.035(3) 0.028(3) 0.005(2) -0.001(2) 0.000(2)
C39 0.025(3) 0.065(4) 0.026(3) 0.005(3) -0.006(2) -0.008(3)
C40 0.034(3) 0.047(4) 0.032(3) -0.007(3) 0.001(3) -0.028(3)
C41 0.041(4) 0.038(3) 0.029(3) -0.010(2) 0.009(3) -0.010(3)
C42 0.026(3) 0.033(3) 0.025(3) -0.006(2) 0.007(2) 0.001(2)
C43 0.022(3) 0.020(2) 0.022(3) -0.001(2) 0.004(2) 0.001(2)
C44 0.015(3) 0.031(3) 0.032(3) 0.001(2) 0.001(2) -0.003(2)
C45 0.022(3) 0.040(3) 0.021(3) -0.001(2) 0.005(2) -0.009(2)
C46 0.030(3) 0.013(2) 0.020(2) 0.0035(19) 0.011(2) 0.003(2)
C47 0.020(3) 0.018(2) 0.022(3) 0.0025(19) 0.004(2) 0.001(2)
C48 0.026(3) 0.013(2) 0.019(2) 0.0022(19) 0.003(2) -0.002(2)
C49 0.024(3) 0.020(3) 0.027(3) 0.000(2) 0.012(2) 0.001(2)
C50 0.039(3) 0.022(3) 0.018(3) 0.003(2) 0.005(2) -0.002(2)
C51 0.036(3) 0.013(2) 0.031(3) 0.001(2) 0.006(2) 0.000(2)
C52 0.026(3) 0.019(2) 0.025(3) -0.003(2) 0.006(2) 0.005(2)
C53 0.054(4) 0.025(3) 0.039(3) 0.007(2) 0.012(3) 0.011(3)
C54 0.035(3) 0.016(2) 0.021(2) -0.0011(19) 0.008(2) -0.004(2)
C55 0.030(3) 0.022(3) 0.016(2) 0.001(2) 0.001(2) 0.000(2)
C56 0.054(4) 0.020(3) 0.023(3) -0.006(2) 0.014(3) -0.001(2)
C57 0.059(4) 0.030(3) 0.024(3) 0.002(2) 0.017(3) 0.004(3)
C58 0.062(4) 0.021(3) 0.026(3) 0.009(2) 0.023(3) 0.001(3)
C59 0.048(4) 0.037(3) 0.034(3) 0.004(3) 0.021(3) -0.002(3)
C60 0.031(3) 0.038(3) 0.033(3) 0.005(2) 0.017(2) 0.003(3)
C61 0.028(3) 0.028(3) 0.028(3) 0.000(2) 0.011(2) -0.006(3)
C62 0.048(4) 0.021(3) 0.023(3) 0.007(2) 0.016(2) -0.002(2)
C63 0.054(4) 0.026(3) 0.037(3) 0.005(3) 0.028(3) 0.009(3)

_geom_special_details            
; 
 All esds (except the esd in the dihedral angle between two l.s. planes) 
 are estimated using the full covariance matrix.  The cell esds are taken 
 into account individually in the estimation of esds in distances, angles 
 and torsion angles; correlations between esds in cell parameters are only 
 used when they are defined by crystal symmetry.  An approximate (isotropic) 
 treatment of cell esds is used for estimating esds involving l.s. planes. 
;

loop_
_geom_bond_atom_site_label_1
_geom_bond_atom_site_label_2
_geom_bond_distance
_geom_bond_site_symmetry_2
_geom_bond_publ_flag
Dy1 Cnt 2.368 . ?
Dy1 O3 2.093(3) . ?
Dy1 O1 2.093(3) . ?
Dy1 O2 2.095(3) . ?
Dy1 C2 2.726(4) . ?
Dy1 C6 2.728(4) . ?
Dy1 C1 2.747(4) . ?
Dy1 C5 2.765(4) . ?
Dy1 C4 2.767(4) . ?
Dy1 C3 2.810(4) . ?
O1 C12 1.352(5) . ?
O2 C30 1.352(5) . ?
O3 C48 1.355(5) . ?
C1 C6 1.408(6) . ?
C1 C2 1.415(6) . ?
C1 C7 1.502(5) . ?
C2 C3 1.418(5) . ?
C2 C10 1.521(6) . ?
C3 C4 1.415(6) . ?
C3 C8 1.506(6) . ?
C4 C5 1.403(6) . ?
C4 C28 1.520(5) . ?
C5 C6 1.418(6) . ?
C5 C9 1.519(6) . ?
C6 C46 1.518(6) . ?
C10 C11 1.520(6) . ?
C11 C16 1.386(6) . ?
C11 C12 1.407(6) . ?
C12 C13 1.419(6) . ?
C13 C14 1.391(6) . ?
C13 C18 1.537(6) . ?
C14 C15 1.391(6) . ?
C15 C16 1.388(6) . ?
C15 C17 1.505(6) . ?
C18 C25 1.537(6) . ?
C18 C26 1.538(6) . ?
C18 C19 1.553(6) . ?
C19 C20 1.538(6) . ?
C20 C21 1.526(6) . ?
C20 C27 1.528(6) . ?
C21 C22 1.534(6) . ?
C22 C23 1.525(6) . ?
C22 C26 1.530(6) . ?
C23 C24 1.520(6) . ?
C24 C25 1.526(6) . ?
C24 C27 1.533(6) . ?
C28 C29 1.529(6) . ?
C29 C34 1.392(6) . ?
C29 C30 1.395(6) . ?
C30 C31 1.423(6) . ?
C31 C32 1.398(6) . ?
C31 C36 1.527(6) . ?
C32 C33 1.374(6) . ?
C33 C34 1.383(6) . ?
C33 C35 1.508(6) . ?
C36 C43 1.543(6) . ?
C36 C37 1.551(6) . ?
C36 C44 1.553(6) . ?
C37 C38 1.536(6) . ?
C38 C39 1.522(6) . ?
C38 C45 1.530(6) . ?
C39 C40 1.515(7) . ?
C40 C44 1.527(6) . ?
C40 C41 1.536(7) . ?
C41 C42 1.526(6) . ?
C42 C45 1.527(6) . ?
C42 C43 1.546(6) . ?
C46 C47 1.518(5) . ?
C47 C52 1.393(6) . ?
C47 C48 1.408(6) . ?
C48 C49 1.414(6) . ?
C49 C50 1.389(6) . ?
C49 C54 1.542(6) . ?
C50 C51 1.395(6) . ?
C51 C52 1.382(6) . ?
C51 C53 1.500(6) . ?
C54 C55 1.537(6) . ?
C54 C62 1.538(6) . ?
C54 C61 1.542(6) . ?
C55 C56 1.552(6) . ?
C56 C57 1.518(6) . ?
C56 C63 1.525(7) . ?
C57 C58 1.544(7) . ?
C58 C59 1.513(7) . ?
C58 C62 1.545(6) . ?
C59 C60 1.532(6) . ?
C60 C63 1.517(7) . ?
C60 C61 1.544(6) . ?

loop_
_geom_angle_atom_site_label_1
_geom_angle_atom_site_label_2
_geom_angle_atom_site_label_3
_geom_angle
_geom_angle_site_symmetry_1
_geom_angle_site_symmetry_3
_geom_angle_publ_flag
Cnt Dy1 O1 103.6 . . ?
Cnt Dy1 O2 101.4 . . ?
Cnt Dy1 O3 101.6 . . ?
O3 Dy1 O1 116.63(11) . . ?
O3 Dy1 O2 117.59(11) . . ?
O1 Dy1 O2 112.74(11) . . ?
O3 Dy1 C2 108.03(12) . . ?
O1 Dy1 C2 73.55(12) . . ?
O2 Dy1 C2 120.90(11) . . ?
O3 Dy1 C6 71.35(12) . . ?
O1 Dy1 C6 124.03(12) . . ?
O2 Dy1 C6 108.81(11) . . ?
C2 Dy1 C6 53.21(13) . . ?
O3 Dy1 C1 79.60(12) . . ?
O1 Dy1 C1 94.47(12) . . ?
O2 Dy1 C1 131.49(11) . . ?
C2 Dy1 C1 29.97(12) . . ?
C6 Dy1 C1 29.80(13) . . ?
O3 Dy1 C5 92.17(12) . . ?
O1 Dy1 C5 132.82(12) . . ?
O2 Dy1 C5 80.28(11) . . ?
C2 Dy1 C5 61.85(13) . . ?
C6 Dy1 C5 29.90(12) . . ?
C1 Dy1 C5 52.72(12) . . ?
O3 Dy1 C4 121.32(12) . . ?
O1 Dy1 C4 109.16(12) . . ?
O2 Dy1 C4 71.45(11) . . ?
C2 Dy1 C4 52.95(12) . . ?
C6 Dy1 C4 52.83(12) . . ?
C1 Dy1 C4 61.70(12) . . ?
C5 Dy1 C4 29.38(12) . . ?
O3 Dy1 C3 130.60(11) . . ?
O1 Dy1 C3 81.72(11) . . ?
O2 Dy1 C3 91.35(11) . . ?
C2 Dy1 C3 29.63(11) . . ?
C6 Dy1 C3 61.29(12) . . ?
C1 Dy1 C3 52.34(12) . . ?
C5 Dy1 C3 51.91(13) . . ?
C4 Dy1 C3 29.38(12) . . ?
C12 O1 Dy1 145.7(3) . . ?
C30 O2 Dy1 146.9(2) . . ?
C48 O3 Dy1 149.0(3) . . ?
C6 C1 C2 119.8(4) . . ?
C6 C1 C7 120.9(4) . . ?
C2 C1 C7 119.3(4) . . ?
C6 C1 Dy1 74.4(2) . . ?
C2 C1 Dy1 74.2(2) . . ?
C7 C1 Dy1 124.6(3) . . ?
C1 C2 C3 119.9(4) . . ?
C1 C2 C10 119.4(4) . . ?
C3 C2 C10 120.7(4) . . ?
C1 C2 Dy1 75.9(2) . . ?
C3 C2 Dy1 78.5(2) . . ?
C10 C2 Dy1 113.7(3) . . ?
C4 C3 C2 119.6(4) . . ?
C4 C3 C8 120.4(4) . . ?
C2 C3 C8 119.9(4) . . ?
C4 C3 Dy1 73.6(2) . . ?
C2 C3 Dy1 71.9(2) . . ?
C8 C3 Dy1 129.6(3) . . ?
C5 C4 C3 120.0(4) . . ?
C5 C4 C28 121.6(4) . . ?
C3 C4 C28 118.4(4) . . ?
C5 C4 Dy1 75.2(2) . . ?
C3 C4 Dy1 77.0(2) . . ?
C28 C4 Dy1 117.0(3) . . ?
C4 C5 C6 120.2(4) . . ?
C4 C5 C9 120.5(4) . . ?
C6 C5 C9 119.3(4) . . ?
C4 C5 Dy1 75.4(2) . . ?
C6 C5 Dy1 73.6(2) . . ?
C9 C5 Dy1 124.1(3) . . ?
C1 C6 C5 120.0(4) . . ?
C1 C6 C46 120.9(4) . . ?
C5 C6 C46 119.1(4) . . ?
C1 C6 Dy1 75.8(2) . . ?
C5 C6 Dy1 76.5(2) . . ?
C46 C6 Dy1 117.3(3) . . ?
C11 C10 C2 118.9(3) . . ?
C16 C11 C12 119.6(4) . . ?
C16 C11 C10 118.9(4) . . ?
C12 C11 C10 121.5(4) . . ?
O1 C12 C11 118.6(4) . . ?
O1 C12 C13 121.3(4) . . ?
C11 C12 C13 120.1(4) . . ?
C14 C13 C12 117.2(4) . . ?
C14 C13 C18 121.0(4) . . ?
C12 C13 C18 121.8(4) . . ?
C13 C14 C15 123.9(4) . . ?
C16 C15 C14 117.2(4) . . ?
C16 C15 C17 121.2(4) . . ?
C14 C15 C17 121.5(4) . . ?
C11 C16 C15 122.0(4) . . ?
C25 C18 C13 112.7(4) . . ?
C25 C18 C26 106.6(3) . . ?
C13 C18 C26 110.5(3) . . ?
C25 C18 C19 107.3(3) . . ?
C13 C18 C19 110.6(3) . . ?
C26 C18 C19 108.9(4) . . ?
C20 C19 C18 110.3(4) . . ?
C21 C20 C27 109.2(4) . . ?
C21 C20 C19 109.5(4) . . ?
C27 C20 C19 110.1(4) . . ?
C20 C21 C22 109.8(4) . . ?
C23 C22 C26 109.9(4) . . ?
C23 C22 C21 109.8(4) . . ?
C26 C22 C21 108.7(4) . . ?
C24 C23 C22 108.6(4) . . ?
C23 C24 C25 109.7(4) . . ?
C23 C24 C27 109.8(4) . . ?
C25 C24 C27 109.9(4) . . ?
C24 C25 C18 112.0(4) . . ?
C22 C26 C18 111.5(3) . . ?
C20 C27 C24 108.8(4) . . ?
C4 C28 C29 119.0(4) . . ?
C34 C29 C30 119.6(4) . . ?
C34 C29 C28 117.7(4) . . ?
C30 C29 C28 122.7(4) . . ?
O2 C30 C29 119.7(4) . . ?
O2 C30 C31 120.5(4) . . ?
C29 C30 C31 119.9(4) . . ?
C32 C31 C30 116.8(4) . . ?
C32 C31 C36 121.3(4) . . ?
C30 C31 C36 121.8(4) . . ?
C33 C32 C31 124.2(4) . . ?
C32 C33 C34 117.2(4) . . ?
C32 C33 C35 122.2(4) . . ?
C34 C33 C35 120.6(4) . . ?
C33 C34 C29 122.1(4) . . ?
C31 C36 C43 110.8(3) . . ?
C31 C36 C37 110.7(3) . . ?
C43 C36 C37 109.2(4) . . ?
C31 C36 C44 112.5(3) . . ?
C43 C36 C44 107.0(3) . . ?
C37 C36 C44 106.4(4) . . ?
C38 C37 C36 110.7(4) . . ?
C39 C38 C45 110.4(4) . . ?
C39 C38 C37 109.7(4) . . ?
C45 C38 C37 109.5(4) . . ?
C40 C39 C38 108.8(4) . . ?
C39 C40 C44 110.7(4) . . ?
C39 C40 C41 109.6(4) . . ?
C44 C40 C41 109.1(4) . . ?
C42 C41 C40 108.8(4) . . ?
C41 C42 C45 110.2(4) . . ?
C41 C42 C43 109.7(4) . . ?
C45 C42 C43 109.0(4) . . ?
C36 C43 C42 110.8(4) . . ?
C40 C44 C36 111.5(4) . . ?
C42 C45 C38 109.1(4) . . ?
C47 C46 C6 119.4(4) . . ?
C52 C47 C48 119.5(4) . . ?
C52 C47 C46 118.7(4) . . ?
C48 C47 C46 121.8(4) . . ?
O3 C48 C47 118.8(4) . . ?
O3 C48 C49 121.2(4) . . ?
C47 C48 C49 120.0(4) . . ?
C50 C49 C48 117.3(4) . . ?
C50 C49 C54 121.1(4) . . ?
C48 C49 C54 121.6(4) . . ?
C49 C50 C51 124.1(4) . . ?
C52 C51 C50 116.9(4) . . ?
C52 C51 C53 122.1(4) . . ?
C50 C51 C53 121.0(4) . . ?
C51 C52 C47 122.1(4) . . ?
C55 C54 C62 107.4(4) . . ?
C55 C54 C49 109.9(4) . . ?
C62 C54 C49 111.6(4) . . ?
C55 C54 C61 110.7(4) . . ?
C62 C54 C61 106.7(4) . . ?
C49 C54 C61 110.5(4) . . ?
C54 C55 C56 110.0(4) . . ?
C57 C56 C63 110.3(4) . . ?
C57 C56 C55 109.4(4) . . ?
C63 C56 C55 108.9(4) . . ?
C56 C57 C58 108.8(4) . . ?
C59 C58 C57 110.1(4) . . ?
C59 C58 C62 110.1(4) . . ?
C57 C58 C62 108.7(4) . . ?
C58 C59 C60 108.8(4) . . ?
C63 C60 C59 110.1(4) . . ?
C63 C60 C61 109.1(4) . . ?
C59 C60 C61 109.3(4) . . ?
C54 C61 C60 110.4(4) . . ?
C54 C62 C58 111.1(4) . . ?
C60 C63 C56 110.4(4) . . ?

_refine_diff_density_max         0.745
_refine_diff_density_min         -0.659
_refine_diff_density_rms         0.114

_shelx_res_file                  
; 
  
    ctp65.res created by SHELXL-2014/7 
  
  
TITL ctp65 in P2(1)/c 
CELL 0.71073  12.75670  15.66460  29.87850  90.0000  96.2651  90.0000 
ZERR    4.00   0.00110   0.00130   0.00260   0.0000   0.0013   0.0000 
LATT  1 
SYMM -X, 0.5+Y, 0.5-Z 
SFAC C H O DY 
UNIT 252 300 12 4 
TEMP -140.000 
SIZE 0.030 0.05 0.100 
  
rem APEX2 2014.11-0, SAINT 8.34a, SADABS 2014/5, SHELXTL 2014/7 
  
OMIT 1 0 2 
OMIT 0 1 1 
  
L.S. 12 
FMAP 2 
PLAN 10 
  
ACTA 51 
  
ABIN 
WGHT    0.034900 
FVAR       0.06090 
DY1   4    0.564385    0.314323    0.312227    11.00000    0.01794    0.01249 = 
         0.01890   -0.00058    0.00828   -0.00052 
O1    3    0.400418    0.327651    0.308518    11.00000    0.01788    0.02608 = 
         0.02052   -0.00345    0.00421    0.00150 
O2    3    0.641649    0.430680    0.304856    11.00000    0.01828    0.01515 = 
         0.02025   -0.00378    0.00958   -0.00262 
O3    3    0.634086    0.228186    0.360087    11.00000    0.02556    0.01881 = 
         0.02011    0.00197    0.00812    0.00361 
C1    1    0.556494    0.167098    0.262006    11.00000    0.02991    0.01276 = 
         0.01793   -0.00112    0.01052    0.00217 
C2    1    0.482558    0.223364    0.238835    11.00000    0.02023    0.01199 = 
         0.02038   -0.00332    0.00799   -0.00288 
C3    1    0.518065    0.298218    0.218470    11.00000    0.02297    0.01247 = 
         0.01695   -0.00445    0.00815    0.00399 
C4    1    0.625575    0.321819    0.226273    11.00000    0.02309    0.01247 = 
         0.01622   -0.00210    0.01004    0.00265 
C5    1    0.698527    0.266687    0.249938    11.00000    0.02259    0.01534 = 
         0.01790   -0.00256    0.01129   -0.00071 
C6    1    0.663766    0.190023    0.268768    11.00000    0.02249    0.01760 = 
         0.01682   -0.00042    0.01021    0.00479 
C7    1    0.519725    0.082157    0.277656    11.00000    0.03318    0.01682 = 
         0.01685    0.00417    0.00564   -0.00024 
AFIX 137 
H7A   2    0.464483    0.059652    0.255411    11.00000   -1.50000 
H7B   2    0.491487    0.089163    0.306650    11.00000   -1.50000 
H7C   2    0.579218    0.042247    0.281116    11.00000   -1.50000 
AFIX   0 
C8    1    0.442862    0.348894    0.186399    11.00000    0.02637    0.01943 = 
         0.02416   -0.00035   -0.00072   -0.00300 
AFIX 137 
H8A   2    0.386148    0.311530    0.173139    11.00000   -1.50000 
H8B   2    0.480826    0.372636    0.162453    11.00000   -1.50000 
H8C   2    0.412676    0.395492    0.202736    11.00000   -1.50000 
AFIX   0 
C9    1    0.815627    0.286960    0.254365    11.00000    0.01939    0.01975 = 
         0.04046    0.00556    0.00975    0.00429 
AFIX 137 
H9A   2    0.829137    0.331431    0.232649    11.00000   -1.50000 
H9B   2    0.855223    0.235368    0.248349    11.00000   -1.50000 
H9C   2    0.838079    0.307162    0.284955    11.00000   -1.50000 
AFIX   0 
C10   1    0.365327    0.204884    0.238020    11.00000    0.02167    0.01646 = 
         0.02926   -0.00586    0.00632   -0.00293 
AFIX  23 
H10A  2    0.341507    0.177813    0.208728    11.00000   -1.20000 
H10B  2    0.356817    0.161947    0.261667    11.00000   -1.20000 
AFIX   0 
C11   1    0.290579    0.278262    0.244612    11.00000    0.00988    0.02083 = 
         0.02309    0.00094    0.00699   -0.00372 
C12   1    0.309621    0.335313    0.280940    11.00000    0.01910    0.02206 = 
         0.01829    0.00180    0.00807   -0.00537 
C13   1    0.235424    0.400368    0.287503    11.00000    0.01905    0.02212 = 
         0.01895    0.00191    0.00634   -0.00003 
C14   1    0.145363    0.404404    0.256840    11.00000    0.01792    0.02722 = 
         0.02146   -0.00329    0.00643    0.00096 
AFIX  43 
H14A  2    0.094660    0.447257    0.261044    11.00000   -1.20000 
AFIX   0 
C15   1    0.125131    0.349387    0.220369    11.00000    0.01778    0.02650 = 
         0.02409    0.00245    0.00572   -0.00566 
C16   1    0.199691    0.286771    0.215012    11.00000    0.02494    0.02003 = 
         0.02004   -0.00588    0.01123   -0.00396 
AFIX  43 
H16A  2    0.188067    0.248548    0.190283    11.00000   -1.20000 
AFIX   0 
C17   1    0.027869    0.358580    0.187378    11.00000    0.02327    0.04532 = 
         0.02435    0.00047    0.00059   -0.00457 
AFIX 137 
H17A  2   -0.023519    0.394774    0.200479    11.00000   -1.50000 
H17B  2   -0.003009    0.302146    0.180585    11.00000   -1.50000 
H17C  2    0.046799    0.384808    0.159586    11.00000   -1.50000 
AFIX   0 
C18   1    0.252921    0.463972    0.326787    11.00000    0.02061    0.01608 = 
         0.01887   -0.00116    0.00834    0.00251 
C19   1    0.265557    0.416123    0.372581    11.00000    0.01970    0.02576 = 
         0.02252    0.00375    0.00848   -0.00004 
AFIX  23 
H19A  2    0.200689    0.383177    0.376010    11.00000   -1.20000 
H19B  2    0.325149    0.375481    0.373304    11.00000   -1.20000 
AFIX   0 
C20   1    0.286048    0.479990    0.411664    11.00000    0.02898    0.02719 = 
         0.01912   -0.00023    0.00579    0.00334 
AFIX  13 
H20A  2    0.295264    0.448132    0.440832    11.00000   -1.20000 
AFIX   0 
C21   1    0.386011    0.530759    0.406325    11.00000    0.02592    0.03085 = 
         0.02221   -0.00986    0.00464    0.00255 
AFIX  23 
H21A  2    0.446688    0.491351    0.406349    11.00000   -1.20000 
H21B  2    0.400606    0.570676    0.431936    11.00000   -1.20000 
AFIX   0 
C22   1    0.372147    0.581016    0.362019    11.00000    0.02092    0.02297 = 
         0.03200   -0.00281    0.00816    0.00154 
AFIX  13 
H22A  2    0.437727    0.614355    0.358750    11.00000   -1.20000 
AFIX   0 
C23   1    0.278923    0.641985    0.361985    11.00000    0.03134    0.02447 = 
         0.02872   -0.00431    0.00598    0.00763 
AFIX  23 
H23A  2    0.291692    0.682903    0.387244    11.00000   -1.20000 
H23B  2    0.269961    0.674697    0.333474    11.00000   -1.20000 
AFIX   0 
C24   1    0.180166    0.590051    0.366931    11.00000    0.02359    0.02745 = 
         0.02413   -0.00451    0.00864    0.01102 
AFIX  13 
H24A  2    0.118395    0.629470    0.366464    11.00000   -1.20000 
AFIX   0 
C25   1    0.161009    0.527077    0.327949    11.00000    0.02382    0.02593 = 
         0.02551    0.00335    0.00940    0.00487 
AFIX  23 
H25A  2    0.151334    0.559064    0.299218    11.00000   -1.20000 
H25B  2    0.095330    0.494862    0.330859    11.00000   -1.20000 
AFIX   0 
C26   1    0.352260    0.517921    0.322915    11.00000    0.01801    0.02362 = 
         0.02427    0.00163    0.00780    0.00304 
AFIX  23 
H26A  2    0.413991    0.479694    0.322657    11.00000   -1.20000 
H26B  2    0.343904    0.549781    0.294130    11.00000   -1.20000 
AFIX   0 
C27   1    0.193181    0.541560    0.411744    11.00000    0.02746    0.02782 = 
         0.02401   -0.00341    0.00906    0.00433 
AFIX  23 
H27A  2    0.206383    0.582315    0.437056    11.00000   -1.20000 
H27B  2    0.127940    0.509422    0.415584    11.00000   -1.20000 
AFIX   0 
C28   1    0.658290    0.408634    0.209788    11.00000    0.02590    0.01411 = 
         0.01941    0.00192    0.00917   -0.00161 
AFIX  23 
H28A  2    0.593135    0.441507    0.200734    11.00000   -1.20000 
H28B  2    0.693429    0.399263    0.182248    11.00000   -1.20000 
AFIX   0 
C29   1    0.730745    0.464947    0.241447    11.00000    0.01504    0.01250 = 
         0.02753    0.00274    0.00647    0.00269 
C30   1    0.720632    0.472150    0.287309    11.00000    0.01480    0.01335 = 
         0.02456    0.00203    0.00496    0.00022 
C31   1    0.793001    0.523419    0.315242    11.00000    0.01266    0.01082 = 
         0.02389   -0.00189    0.00273    0.00261 
C32   1    0.868687    0.567953    0.294028    11.00000    0.01232    0.01538 = 
         0.03285    0.00055    0.00068   -0.00032 
AFIX  43 
H32A  2    0.918116    0.601937    0.312250    11.00000   -1.20000 
AFIX   0 
C33   1    0.876189    0.565734    0.248500    11.00000    0.01196    0.02121 = 
         0.03352    0.00664    0.00706    0.00100 
C34   1    0.807077    0.512657    0.222774    11.00000    0.02330    0.02007 = 
         0.02150    0.00229    0.00982    0.00199 
AFIX  43 
H34A  2    0.811851    0.508626    0.191336    11.00000   -1.20000 
AFIX   0 
C35   1    0.954845    0.619300    0.226773    11.00000    0.02570    0.04359 = 
         0.03388    0.00627    0.00948   -0.01097 
AFIX 137 
H35A  2    1.020257    0.623701    0.247136    11.00000   -1.50000 
H35B  2    0.925668    0.676488    0.220561    11.00000   -1.50000 
H35C  2    0.969722    0.592520    0.198504    11.00000   -1.50000 
AFIX   0 
C36   1    0.789086    0.529323    0.366061    11.00000    0.01951    0.02079 = 
         0.01806    0.00094    0.00245    0.00328 
C37   1    0.800769    0.439615    0.388016    11.00000    0.02567    0.02672 = 
         0.02422    0.00156    0.00350    0.00522 
AFIX  23 
H37A  2    0.744279    0.401689    0.374082    11.00000   -1.20000 
H37B  2    0.869496    0.414637    0.382522    11.00000   -1.20000 
AFIX   0 
C38   1    0.793956    0.445268    0.438943    11.00000    0.02868    0.03534 = 
         0.02752    0.00527   -0.00070    0.00022 
AFIX  13 
H38A  2    0.799914    0.386553    0.452111    11.00000   -1.20000 
AFIX   0 
C39   1    0.884039    0.499918    0.460849    11.00000    0.02530    0.06543 = 
         0.02579    0.00484   -0.00606   -0.00802 
AFIX  23 
H39A  2    0.880456    0.503143    0.493738    11.00000   -1.20000 
H39B  2    0.952532    0.474183    0.455623    11.00000   -1.20000 
AFIX   0 
C40   1    0.874868    0.588556    0.440539    11.00000    0.03387    0.04717 = 
         0.03243   -0.00711    0.00147   -0.02753 
AFIX  13 
H40A  2    0.934319    0.624590    0.454563    11.00000   -1.20000 
AFIX   0 
C41   1    0.769766    0.629013    0.449935    11.00000    0.04088    0.03808 = 
         0.02933   -0.01018    0.00904   -0.01022 
AFIX  23 
H41A  2    0.766204    0.632681    0.482813    11.00000   -1.20000 
H41B  2    0.764139    0.687492    0.437336    11.00000   -1.20000 
AFIX   0 
C42   1    0.679424    0.573984    0.428197    11.00000    0.02622    0.03317 = 
         0.02533   -0.00573    0.00682    0.00141 
AFIX  13 
H42A  2    0.610693    0.599760    0.434306    11.00000   -1.20000 
AFIX   0 
C43   1    0.684364    0.569685    0.376792    11.00000    0.02177    0.01997 = 
         0.02247   -0.00065    0.00400    0.00136 
AFIX  23 
H43A  2    0.624516    0.535321    0.362684    11.00000   -1.20000 
H43B  2    0.678020    0.627975    0.363978    11.00000   -1.20000 
AFIX   0 
C44   1    0.879562    0.584874    0.389736    11.00000    0.01478    0.03074 = 
         0.03164    0.00080    0.00122   -0.00322 
AFIX  23 
H44A  2    0.948288    0.560792    0.383571    11.00000   -1.20000 
H44B  2    0.874263    0.643451    0.377256    11.00000   -1.20000 
AFIX   0 
C45   1    0.687584    0.483638    0.447440    11.00000    0.02191    0.03951 = 
         0.02072   -0.00092    0.00484   -0.00935 
AFIX  23 
H45A  2    0.629513    0.447998    0.432845    11.00000   -1.20000 
H45B  2    0.681526    0.485193    0.480182    11.00000   -1.20000 
AFIX   0 
C46   1    0.743157    0.134668    0.297064    11.00000    0.02991    0.01349 = 
         0.02011    0.00346    0.01129    0.00332 
AFIX  23 
H46A  2    0.761000    0.086156    0.278054    11.00000   -1.20000 
H46B  2    0.808280    0.168774    0.303876    11.00000   -1.20000 
AFIX   0 
C47   1    0.714729    0.098051    0.341195    11.00000    0.02048    0.01774 = 
         0.02232    0.00251    0.00377    0.00060 
C48   1    0.662294    0.146940    0.371418    11.00000    0.02557    0.01276 = 
         0.01877    0.00219    0.00346   -0.00205 
C49   1    0.637486    0.110375    0.412238    11.00000    0.02424    0.02005 = 
         0.02721   -0.00006    0.01153    0.00146 
C50   1    0.672023    0.027607    0.421767    11.00000    0.03866    0.02186 = 
         0.01785    0.00308    0.00531   -0.00167 
AFIX  43 
H50A  2    0.657272    0.002986    0.449454    11.00000   -1.20000 
AFIX   0 
C51   1    0.727023   -0.021616    0.393207    11.00000    0.03587    0.01300 = 
         0.03111    0.00123    0.00624    0.00031 
C52   1    0.746182    0.015049    0.352826    11.00000    0.02603    0.01902 = 
         0.02523   -0.00326    0.00624    0.00540 
AFIX  43 
H52A  2    0.781958   -0.017386    0.332328    11.00000   -1.20000 
AFIX   0 
C53   1    0.763134   -0.110237    0.406146    11.00000    0.05438    0.02452 = 
         0.03875    0.00684    0.01187    0.01103 
AFIX 137 
H53A  2    0.702096   -0.145279    0.411501    11.00000   -1.50000 
H53B  2    0.812529   -0.107937    0.433644    11.00000   -1.50000 
H53C  2    0.798370   -0.135395    0.381745    11.00000   -1.50000 
AFIX   0 
C54   1    0.574926    0.160166    0.445040    11.00000    0.03452    0.01644 = 
         0.02050   -0.00109    0.00795   -0.00375 
C55   1    0.636752    0.240120    0.462094    11.00000    0.02965    0.02219 = 
         0.01638    0.00062    0.00078   -0.00002 
AFIX  23 
H55A  2    0.650360    0.276417    0.436226    11.00000   -1.20000 
H55B  2    0.705553    0.223065    0.478158    11.00000   -1.20000 
AFIX   0 
C56   1    0.572851    0.291342    0.494340    11.00000    0.05430    0.02032 = 
         0.02289   -0.00605    0.01413   -0.00122 
AFIX  13 
H56A  2    0.612574    0.344190    0.504454    11.00000   -1.20000 
AFIX   0 
C57   1    0.556807    0.236743    0.535026    11.00000    0.05943    0.03039 = 
         0.02431    0.00185    0.01714    0.00389 
AFIX  23 
H57A  2    0.517990    0.269560    0.556250    11.00000   -1.20000 
H57B  2    0.625976    0.219939    0.550840    11.00000   -1.20000 
AFIX   0 
C58   1    0.493433    0.156405    0.518962    11.00000    0.06207    0.02124 = 
         0.02619    0.00862    0.02295    0.00058 
AFIX  13 
H58A  2    0.483090    0.119800    0.545546    11.00000   -1.20000 
AFIX   0 
C59   1    0.386958    0.181724    0.495389    11.00000    0.04765    0.03671 = 
         0.03406    0.00412    0.02126   -0.00183 
AFIX  23 
H59A  2    0.346866    0.214249    0.516271    11.00000   -1.20000 
H59B  2    0.346014    0.130042    0.485623    11.00000   -1.20000 
AFIX   0 
C60   1    0.403803    0.236817    0.454428    11.00000    0.03094    0.03834 = 
         0.03275    0.00519    0.01664    0.00330 
AFIX  13 
H60A  2    0.333836    0.254060    0.438651    11.00000   -1.20000 
AFIX   0 
C61   1    0.465078    0.184810    0.421916    11.00000    0.02822    0.02815 = 
         0.02826    0.00035    0.01052   -0.00560 
AFIX  23 
H61A  2    0.425075    0.132489    0.412489    11.00000   -1.20000 
H61B  2    0.472989    0.219116    0.394661    11.00000   -1.20000 
AFIX   0 
C62   1    0.556606    0.106107    0.486427    11.00000    0.04832    0.02097 = 
         0.02257    0.00725    0.01558   -0.00250 
AFIX  23 
H62A  2    0.625474    0.088917    0.502380    11.00000   -1.20000 
H62B  2    0.517562    0.053607    0.476502    11.00000   -1.20000 
AFIX   0 
C63   1    0.466674    0.316010    0.469249    11.00000    0.05352    0.02556 = 
         0.03688    0.00548    0.02784    0.00861 
AFIX  23 
H63A  2    0.426525    0.350887    0.489131    11.00000   -1.20000 
H63B  2    0.478094    0.350816    0.442552    11.00000   -1.20000 
  
AFIX   0 
HKLF 4 
  
REM  ctp65 in P2(1)/c 
REM R1 =  0.0444 for    8073 Fo > 4sig(Fo)  and  0.0852 for all   12128 data 
REM    610 parameters refined using      0 restraints 
  
END 
  
WGHT      0.0349      0.0000 
  
REM Highest difference peak  0.745,  deepest hole -0.659,  1-sigma level  0.114 
Q1    1   0.4810  0.3597  0.3162  11.00000  0.05    0.75 
Q2    1   0.6405  0.3689  0.3074  11.00000  0.05    0.65 
Q3    1   0.4895  0.3719  0.2806  11.00000  0.05    0.58 
Q4    1   0.4987  0.2657  0.3123  11.00000  0.05    0.57 
Q5    1   0.5890  0.3275  0.2788  11.00000  0.05    0.57 
Q6    1   0.3130  0.3169  0.2550  11.00000  0.05    0.54 
Q7    1   0.5617  0.5227  0.3081  11.00000  0.05    0.53 
Q8    1   0.3410  0.2562  0.2354  11.00000  0.05    0.51 
Q9    1   0.6255  0.2547  0.3120  11.00000  0.05    0.51 
Q10   1   0.6406  0.2619  0.3413  11.00000  0.05    0.51 
;
_shelx_res_checksum              12994

_shelx_fab_file                  
; 
    1    0    0    242.16      0.00 
    2    0    0     78.67      0.00 
    3    0    0     16.81      0.00 
    4    0    0      8.74      0.00 
    5    0    0      0.81      0.00 
    6    0    0     -5.98      0.00 
    7    0    0     -7.91      0.00 
    8    0    0     -5.76      0.00 
    9    0    0     -3.54      0.00 
   10    0    0      0.42      0.00 
   11    0    0      3.66      0.00 
   12    0    0      0.96      0.00 
   13    0    0     -0.58      0.00 
   14    0    0      0.27      0.00 
   15    0    0      1.27      0.00 
    1    1    0     24.91      0.00 
    2    1    0     33.70      0.00 
    3    1    0     26.48      0.00 
    4    1    0     15.22      0.00 
    5    1    0     12.60      0.00 
    6    1    0      8.54      0.00 
    7    1    0      4.20      0.00 
    8    1    0      1.85      0.00 
    9    1    0     -1.33      0.00 
   10    1    0     -2.43      0.00 
   11    1    0     -0.55      0.00 
   12    1    0     -0.23      0.00 
   13    1    0      0.02      0.00 
   14    1    0     -1.25      0.00 
   15    1    0     -3.04      0.00 
    0    2    0    -61.62      0.00 
    1    2    0    -85.22      0.00 
    2    2    0    -77.98      0.00 
    3    2    0    -40.74      0.00 
    4    2    0     -9.97      0.00 
    5    2    0     -2.19      0.00 
    6    2    0      0.92      0.00 
    7    2    0      5.08      0.00 
    8    2    0      5.06      0.00 
    9    2    0      1.42      0.00 
   10    2    0      1.29      0.00 
   11    2    0      3.52      0.00 
   12    2    0      0.43      0.00 
   13    2    0     -3.23      0.00 
   14    2    0      0.40      0.00 
   15    2    0      4.78      0.00 
    1    3    0      5.95      0.00 
    2    3    0     -2.58      0.00 
    3    3    0     -8.80      0.00 
    4    3    0     -9.74      0.00 
    5    3    0     -1.91      0.00 
    6    3    0      2.17      0.00 
    7    3    0      3.89      0.00 
    8    3    0      5.29      0.00 
    9    3    0      3.63      0.00 
   10    3    0     -0.08      0.00 
   11    3    0     -0.42      0.00 
   12    3    0      0.90      0.00 
   13    3    0      4.81      0.00 
   14    3    0      2.41      0.00 
   15    3    0     -2.66      0.00 
    0    4    0     43.37      0.00 
    1    4    0     26.35      0.00 
    2    4    0     12.25      0.00 
    3    4    0     10.72      0.00 
    4    4    0     12.65      0.00 
    5    4    0      0.31      0.00 
    6    4    0     -4.99      0.00 
    7    4    0     -0.74      0.00 
    8    4    0      2.87      0.00 
    9    4    0      3.80      0.00 
   10    4    0      0.69      0.00 
   11    4    0     -2.41      0.00 
   12    4    0     -2.21      0.00 
   13    4    0     -4.12      0.00 
   14    4    0     -4.12      0.00 
   15    4    0     -4.62      0.00 
    1    5    0      0.26      0.00 
    2    5    0     -2.16      0.00 
    3    5    0     -3.08      0.00 
    4    5    0     -5.27      0.00 
    5    5    0     -4.74      0.00 
    6    5    0     -3.30      0.00 
    7    5    0     -2.77      0.00 
    8    5    0     -2.11      0.00 
    9    5    0      1.62      0.00 
   10    5    0      2.11      0.00 
   11    5    0     -0.08      0.00 
   12    5    0     -0.32      0.00 
   13    5    0      4.31      0.00 
   14    5    0      3.21      0.00 
   15    5    0      0.91      0.00 
    0    6    0     -1.03      0.00 
    1    6    0     -7.06      0.00 
    2    6    0     -7.70      0.00 
    3    6    0     -0.90      0.00 
    4    6    0      1.28      0.00 
    5    6    0     -5.29      0.00 
    6    6    0     -3.67      0.00 
    7    6    0     -0.44      0.00 
    8    6    0     -1.40      0.00 
    9    6    0     -0.87      0.00 
   10    6    0     -0.58      0.00 
   11    6    0      0.52      0.00 
   12    6    0      3.96      0.00 
   13    6    0      3.35      0.00 
   14    6    0      1.98      0.00 
   15    6    0     -2.67      0.00 
    1    7    0     -2.97      0.00 
    2    7    0      0.58      0.00 
    3    7    0      5.40      0.00 
    4    7    0      9.56      0.00 
    5    7    0      5.55      0.00 
    6    7    0     -0.12      0.00 
    7    7    0     -0.14      0.00 
    8    7    0     -1.04      0.00 
    9    7    0     -1.20      0.00 
   10    7    0      0.56      0.00 
   11    7    0      0.07      0.00 
   12    7    0     -1.75      0.00 
   13    7    0     -0.99      0.00 
   14    7    0     -0.73      0.00 
    0    8    0     17.77      0.00 
    1    8    0      9.03      0.00 
    2    8    0     -0.33      0.00 
    3    8    0      1.02      0.00 
    4    8    0      4.28      0.00 
    5    8    0      3.71      0.00 
    6    8    0      2.70      0.00 
    7    8    0      2.10      0.00 
    8    8    0      2.42      0.00 
    9    8    0      3.41      0.00 
   10    8    0      0.86      0.00 
   11    8    0     -1.34      0.00 
   12    8    0     -2.84      0.00 
   13    8    0     -2.74      0.00 
   14    8    0      2.16      0.00 
    1    9    0     -1.01      0.00 
    2    9    0     -2.14      0.00 
    3    9    0     -4.51      0.00 
    4    9    0     -1.56      0.00 
    5    9    0     -0.01      0.00 
    6    9    0     -0.06      0.00 
    7    9    0      1.20      0.00 
    8    9    0      1.37      0.00 
    9    9    0      1.10      0.00 
   10    9    0      0.97      0.00 
   11    9    0     -1.36      0.00 
   12    9    0     -2.76      0.00 
   13    9    0     -3.31      0.00 
   14    9    0     -4.28      0.00 
    0   10    0      5.01      0.00 
    1   10    0     -0.35      0.00 
    2   10    0     -6.47      0.00 
    3   10    0     -4.70      0.00 
    4   10    0     -2.00      0.00 
    5   10    0      0.86      0.00 
    6   10    0      0.65      0.00 
    7   10    0     -1.90      0.00 
    8   10    0     -2.14      0.00 
    9   10    0     -1.95      0.00 
   10   10    0     -2.53      0.00 
   11   10    0      3.41      0.00 
   12   10    0      5.85      0.00 
   13   10    0     -0.62      0.00 
    1   11    0     -0.70      0.00 
    2   11    0     -2.48      0.00 
    3   11    0     -4.18      0.00 
    4   11    0     -3.50      0.00 
    5   11    0     -0.70      0.00 
    6   11    0      3.08      0.00 
    7   11    0      5.51      0.00 
    8   11    0      5.60      0.00 
    9   11    0      2.29      0.00 
   10   11    0     -0.69      0.00 
   11   11    0      0.60      0.00 
   12   11    0      2.72      0.00 
   13   11    0      2.06      0.00 
    0   12    0     -3.39      0.00 
    1   12    0     -4.27      0.00 
    2   12    0     -3.79      0.00 
    3   12    0      2.29      0.00 
    4   12    0      3.25      0.00 
    5   12    0      2.31      0.00 
    6   12    0     -0.47      0.00 
    7   12    0     -1.26      0.00 
    8   12    0      2.37      0.00 
    9   12    0      0.38      0.00 
   10   12    0     -5.00      0.00 
   11   12    0     -4.89      0.00 
   12   12    0     -2.84      0.00 
    1   13    0     -0.66      0.00 
    2   13    0     -1.74      0.00 
    3   13    0     -2.24      0.00 
    4   13    0     -3.10      0.00 
    5   13    0     -2.18      0.00 
    6   13    0      0.31      0.00 
    7   13    0     -1.67      0.00 
    8   13    0     -5.75      0.00 
    9   13    0     -5.56      0.00 
   10   13    0     -3.42      0.00 
   11   13    0     -1.39      0.00 
    0   14    0      5.75      0.00 
    1   14    0      5.39      0.00 
    2   14    0      2.80      0.00 
    3   14    0      3.34      0.00 
    4   14    0     -0.31      0.00 
    5   14    0     -2.33      0.00 
    6   14    0     -2.85      0.00 
    7   14    0     -1.98      0.00 
    8   14    0      0.83      0.00 
    9   14    0      0.01      0.00 
   10   14    0     -0.11      0.00 
   11   14    0      2.05      0.00 
    1   15    0     -0.54      0.00 
    2   15    0     -1.85      0.00 
    3   15    0      0.41      0.00 
    4   15    0      2.94      0.00 
    5   15    0      4.03      0.00 
    6   15    0      6.62      0.00 
    7   15    0      4.98      0.00 
    8   15    0      1.17      0.00 
    9   15    0      2.12      0.00 
   10   15    0      3.12      0.00 
    0   16    0     -4.53      0.00 
    1   16    0     -2.61      0.00 
    2   16    0     -1.66      0.00 
    3   16    0      2.03      0.00 
    4   16    0      2.76      0.00 
    5   16    0      2.05      0.00 
    6   16    0     -0.23      0.00 
    7   16    0     -0.40      0.00 
    8   16    0      2.48      0.00 
    9   16    0      0.78      0.00 
    1   17    0     -2.82      0.00 
    2   17    0     -3.88      0.00 
    3   17    0     -1.53      0.00 
    4   17    0      1.61      0.00 
    5   17    0      4.12      0.00 
    6   17    0      3.66      0.00 
    7   17    0     -1.50      0.00 
    1   18    0     -2.95      0.00 
    2   18    0     -1.09      0.00 
    3   18    0     -1.39      0.00 
    4   18    0     -6.12      0.00 
    5   18    0     -4.53      0.00 
    6   18    0      0.94      0.00 
    2   19    0      3.32      0.00 
    3   19    0      6.25      0.00 
  -15    1    1     -5.58      0.00 
  -14    1    1     -3.48      0.00 
  -13    1    1      1.23      0.00 
  -12    1    1      0.95      0.00 
  -11    1    1     -1.37      0.00 
  -10    1    1     -1.05      0.00 
   -9    1    1      1.92      0.00 
   -8    1    1     -0.33      0.00 
   -7    1    1      0.16      0.00 
   -6    1    1      1.43      0.00 
   -5    1    1     -1.74      0.00 
   -4    1    1     -2.59      0.00 
   -3    1    1      8.34      0.00 
   -2    1    1     19.80      0.00 
   -1    1    1    -36.86      0.00 
    0    1    1   -141.68      0.00 
    1    1    1   -116.17      0.00 
    2    1    1    -14.09      0.00 
    3    1    1     16.81      0.00 
    4    1    1     11.36      0.00 
    5    1    1      6.42      0.00 
    6    1    1      8.68      0.00 
    7    1    1      6.67      0.00 
    8    1    1      2.74      0.00 
    9    1    1      1.61      0.00 
   10    1    1     -1.73      0.00 
   11    1    1     -4.51      0.00 
   12    1    1     -3.09      0.00 
   13    1    1      1.17      0.00 
   14    1    1     -0.31      0.00 
   15    1    1     -3.12      0.00 
  -15    2    1     -5.95      0.00 
  -14    2    1     -4.90      0.00 
  -13    2    1     -1.42      0.00 
  -12    2    1     -2.32      0.00 
  -11    2    1     -2.93      0.00 
  -10    2    1     -3.32      0.00 
   -9    2    1     -0.65      0.00 
   -8    2    1      5.58      0.00 
   -7    2    1      8.43      0.00 
   -6    2    1     10.55      0.00 
   -5    2    1     14.91      0.00 
   -4    2    1     14.21      0.00 
   -3    2    1     18.47      0.00 
   -2    2    1     26.07      0.00 
   -1    2    1     22.52      0.00 
    0    2    1     -2.49      0.00 
    1    2    1    -30.73      0.00 
    2    2    1    -35.89      0.00 
    3    2    1    -28.43      0.00 
    4    2    1    -14.07      0.00 
    5    2    1    -10.39      0.00 
    6    2    1    -10.04      0.00 
    7    2    1     -7.59      0.00 
    8    2    1     -7.70      0.00 
    9    2    1     -3.73      0.00 
   10    2    1      1.50      0.00 
   11    2    1      1.37      0.00 
   12    2    1     -0.75      0.00 
   13    2    1     -2.91      0.00 
   14    2    1     -3.75      0.00 
   15    2    1      0.33      0.00 
  -15    3    1      1.87      0.00 
  -14    3    1      1.93      0.00 
  -13    3    1      4.96      0.00 
  -12    3    1      2.34      0.00 
  -11    3    1     -0.25      0.00 
  -10    3    1     -1.68      0.00 
   -9    3    1     -1.66      0.00 
   -8    3    1     -3.45      0.00 
   -7    3    1     -3.64      0.00 
   -6    3    1     -0.15      0.00 
   -5    3    1      1.53      0.00 
   -4    3    1      0.81      0.00 
   -3    3    1     11.66      0.00 
   -2    3    1     32.48      0.00 
   -1    3    1     37.30      0.00 
    0    3    1     23.23      0.00 
    1    3    1     25.69      0.00 
    2    3    1     28.22      0.00 
    3    3    1      8.00      0.00 
    4    3    1     -9.23      0.00 
    5    3    1    -14.18      0.00 
    6    3    1     -9.94      0.00 
    7    3    1    -10.75      0.00 
    8    3    1    -10.61      0.00 
    9    3    1     -4.42      0.00 
   10    3    1     -1.43      0.00 
   11    3    1     -1.88      0.00 
   12    3    1     -3.67      0.00 
   13    3    1      1.44      0.00 
   14    3    1      2.84      0.00 
   15    3    1      0.45      0.00 
  -15    4    1     -1.90      0.00 
  -14    4    1      0.73      0.00 
  -13    4    1      6.42      0.00 
  -12    4    1      3.71      0.00 
  -11    4    1      0.05      0.00 
  -10    4    1      0.41      0.00 
   -9    4    1      0.25      0.00 
   -8    4    1     -2.65      0.00 
   -7    4    1     -6.32      0.00 
   -6    4    1     -7.61      0.00 
   -5    4    1    -11.23      0.00 
   -4    4    1    -18.38      0.00 
   -3    4    1    -20.30      0.00 
   -2    4    1    -17.53      0.00 
   -1    4    1     -6.23      0.00 
    0    4    1      2.27      0.00 
    1    4    1      2.84      0.00 
    2    4    1     13.12      0.00 
    3    4    1     20.91      0.00 
    4    4    1     24.90      0.00 
    5    4    1     18.40      0.00 
    6    4    1      8.61      0.00 
    7    4    1      3.95      0.00 
    8    4    1      2.32      0.00 
    9    4    1     -0.08      0.00 
   10    4    1     -1.81      0.00 
   11    4    1     -0.10      0.00 
   12    4    1      0.18      0.00 
   13    4    1     -4.23      0.00 
   14    4    1     -6.11      0.00 
   15    4    1     -0.69      0.00 
  -15    5    1      5.60      0.00 
  -14    5    1      2.96      0.00 
  -13    5    1      1.33      0.00 
  -12    5    1     -1.60      0.00 
  -11    5    1      0.09      0.00 
  -10    5    1     -0.79      0.00 
   -9    5    1     -2.91      0.00 
   -8    5    1     -1.48      0.00 
   -7    5    1      1.18      0.00 
   -6    5    1      6.32      0.00 
   -5    5    1      8.05      0.00 
   -4    5    1     -3.78      0.00 
   -3    5    1    -11.97      0.00 
   -2    5    1     -6.73      0.00 
   -1    5    1    -10.59      0.00 
    0    5    1    -21.10      0.00 
    1    5    1    -17.46      0.00 
    2    5    1     -3.36      0.00 
    3    5    1     -1.94      0.00 
    4    5    1     -2.10      0.00 
    5    5    1      7.97      0.00 
    6    5    1     14.70      0.00 
    7    5    1     10.23      0.00 
    8    5    1      4.65      0.00 
    9    5    1      1.61      0.00 
   10    5    1      1.06      0.00 
   11    5    1      5.00      0.00 
   12    5    1      2.72      0.00 
   13    5    1      1.98      0.00 
   14    5    1      2.49      0.00 
   15    5    1      5.28      0.00 
  -15    6    1      2.10      0.00 
  -14    6    1      0.86      0.00 
  -13    6    1     -0.19      0.00 
  -12    6    1     -1.70      0.00 
  -11    6    1     -0.53      0.00 
  -10    6    1      3.60      0.00 
   -9    6    1      3.34      0.00 
   -8    6    1      3.11      0.00 
   -7    6    1      3.14      0.00 
   -6    6    1      4.53      0.00 
   -5    6    1      9.33      0.00 
   -4    6    1     15.69      0.00 
   -3    6    1     16.45      0.00 
   -2    6    1     11.08      0.00 
   -1    6    1      4.81      0.00 
    0    6    1      3.50      0.00 
    1    6    1      2.71      0.00 
    2    6    1     -1.71      0.00 
    3    6    1     -9.30      0.00 
    4    6    1    -13.65      0.00 
    5    6    1    -11.76      0.00 
    6    6    1     -4.74      0.00 
    7    6    1     -1.70      0.00 
    8    6    1     -1.32      0.00 
    9    6    1     -1.55      0.00 
   10    6    1     -3.44      0.00 
   11    6    1     -1.17      0.00 
   12    6    1      0.93      0.00 
   13    6    1     -0.47      0.00 
   14    6    1     -1.33      0.00 
   15    6    1     -1.61      0.00 
  -14    7    1     -1.79      0.00 
  -13    7    1     -1.11      0.00 
  -12    7    1      0.47      0.00 
  -11    7    1      2.01      0.00 
  -10    7    1      2.15      0.00 
   -9    7    1      0.86      0.00 
   -8    7    1      0.32      0.00 
   -7    7    1     -1.90      0.00 
   -6    7    1     -2.12      0.00 
   -5    7    1     -0.54      0.00 
   -4    7    1     -1.79      0.00 
   -3    7    1      0.28      0.00 
   -2    7    1      7.92      0.00 
   -1    7    1      5.31      0.00 
    0    7    1     -4.05      0.00 
    1    7    1     -3.35      0.00 
    2    7    1      3.32      0.00 
    3    7    1     -1.18      0.00 
    4    7    1     -7.28      0.00 
    5    7    1     -6.10      0.00 
    6    7    1     -4.85      0.00 
    7    7    1     -5.00      0.00 
    8    7    1     -3.34      0.00 
    9    7    1     -1.97      0.00 
   10    7    1     -1.63      0.00 
   11    7    1     -1.28      0.00 
   12    7    1     -2.31      0.00 
   13    7    1     -0.84      0.00 
   14    7    1     -3.75      0.00 
  -14    8    1     -1.53      0.00 
  -13    8    1     -1.75      0.00 
  -12    8    1     -0.06      0.00 
  -11    8    1     -1.52      0.00 
  -10    8    1      0.29      0.00 
   -9    8    1     -0.87      0.00 
   -8    8    1     -0.40      0.00 
   -7    8    1     -0.61      0.00 
   -6    8    1     -3.01      0.00 
   -5    8    1     -4.42      0.00 
   -4    8    1     -4.69      0.00 
   -3    8    1     -8.32      0.00 
   -2    8    1     -8.89      0.00 
   -1    8    1     -7.88      0.00 
    0    8    1     -4.51      0.00 
    1    8    1      1.02      0.00 
    2    8    1      3.46      0.00 
    3    8    1      5.18      0.00 
    4    8    1      3.40      0.00 
    5    8    1      1.79      0.00 
    6    8    1      3.54      0.00 
    7    8    1      2.08      0.00 
    8    8    1      1.32      0.00 
    9    8    1      3.07      0.00 
   10    8    1     -0.35      0.00 
   11    8    1      0.49      0.00 
   12    8    1      3.17      0.00 
   13    8    1      3.95      0.00 
   14    8    1      4.03      0.00 
  -14    9    1     -2.72      0.00 
  -13    9    1     -1.36      0.00 
  -12    9    1     -2.22      0.00 
  -11    9    1     -2.13      0.00 
  -10    9    1      0.91      0.00 
   -9    9    1     -0.59      0.00 
   -8    9    1     -0.48      0.00 
   -7    9    1      0.28      0.00 
   -6    9    1     -1.62      0.00 
   -5    9    1     -2.66      0.00 
   -4    9    1     -0.66      0.00 
   -3    9    1      2.79      0.00 
   -2    9    1      4.44      0.00 
   -1    9    1     -1.83      0.00 
    0    9    1    -11.96      0.00 
    1    9    1     -8.14      0.00 
    2    9    1      2.32      0.00 
    3    9    1      4.57      0.00 
    4    9    1      2.23      0.00 
    5    9    1     -0.09      0.00 
    6    9    1     -1.16      0.00 
    7    9    1      0.03      0.00 
    8    9    1      0.62      0.00 
    9    9    1     -0.80      0.00 
   10    9    1      1.58      0.00 
   11    9    1      1.32      0.00 
   12    9    1     -0.74      0.00 
   13    9    1      1.29      0.00 
   14    9    1      0.51      0.00 
  -13   10    1     -3.73      0.00 
  -12   10    1     -1.27      0.00 
  -11   10    1     -2.16      0.00 
  -10   10    1     -0.49      0.00 
   -9   10    1      0.52      0.00 
   -8   10    1      3.18      0.00 
   -7   10    1      3.38      0.00 
   -6   10    1      3.29      0.00 
   -5   10    1      4.72      0.00 
   -4   10    1      3.99      0.00 
   -3   10    1      0.67      0.00 
   -2   10    1     -0.99      0.00 
   -1   10    1     -0.38      0.00 
    0   10    1     -0.64      0.00 
    1   10    1     -2.16      0.00 
    2   10    1     -0.93      0.00 
    3   10    1      3.03      0.00 
    4   10    1      3.29      0.00 
    5   10    1     -0.30      0.00 
    6   10    1     -1.97      0.00 
    7   10    1     -2.52      0.00 
    8   10    1     -3.62      0.00 
    9   10    1     -1.93      0.00 
   10   10    1     -1.70      0.00 
   11   10    1     -0.43      0.00 
   12   10    1     -1.13      0.00 
   13   10    1      0.32      0.00 
  -13   11    1      2.78      0.00 
  -12   11    1     -0.57      0.00 
  -11   11    1     -0.70      0.00 
  -10   11    1      3.87      0.00 
   -9   11    1      2.24      0.00 
   -8   11    1      0.49      0.00 
   -7   11    1      2.15      0.00 
   -6   11    1      1.85      0.00 
   -5   11    1      0.14      0.00 
   -4   11    1     -1.28      0.00 
   -3   11    1     -0.32      0.00 
   -2   11    1      4.90      0.00 
   -1   11    1      8.01      0.00 
    0   11    1      3.56      0.00 
    1   11    1      4.09      0.00 
    2   11    1      5.28      0.00 
    3   11    1      1.89      0.00 
    4   11    1     -1.08      0.00 
    5   11    1     -1.02      0.00 
    6   11    1      0.72      0.00 
    7   11    1      2.18      0.00 
    8   11    1     -0.59      0.00 
    9   11    1     -2.87      0.00 
   10   11    1      1.42      0.00 
   11   11    1     -1.11      0.00 
   12   11    1     -3.77      0.00 
   13   11    1     -0.46      0.00 
  -12   12    1      5.74      0.00 
  -11   12    1      0.95      0.00 
  -10   12    1     -2.66      0.00 
   -9   12    1     -4.04      0.00 
   -8   12    1     -1.77      0.00 
   -7   12    1      0.74      0.00 
   -6   12    1      0.72      0.00 
   -5   12    1     -3.07      0.00 
   -4   12    1     -6.57      0.00 
   -3   12    1     -3.20      0.00 
   -2   12    1     -0.45      0.00 
   -1   12    1      0.32      0.00 
    0   12    1      1.25      0.00 
    1   12    1      1.53      0.00 
    2   12    1      3.21      0.00 
    3   12    1      3.44      0.00 
    4   12    1      4.27      0.00 
    5   12    1      3.26      0.00 
    6   12    1     -0.14      0.00 
    7   12    1     -2.15      0.00 
    8   12    1     -1.33      0.00 
    9   12    1      1.88      0.00 
   10   12    1      3.58      0.00 
   11   12    1      2.97      0.00 
   12   12    1     -2.74      0.00 
  -11   13    1     -0.42      0.00 
  -10   13    1      0.53      0.00 
   -9   13    1     -1.27      0.00 
   -8   13    1     -1.93      0.00 
   -7   13    1      1.19      0.00 
   -6   13    1      1.75      0.00 
   -5   13    1     -0.84      0.00 
   -4   13    1     -3.10      0.00 
   -3   13    1     -5.04      0.00 
   -2   13    1     -3.38      0.00 
   -1   13    1     -1.48      0.00 
    0   13    1     -3.53      0.00 
    1   13    1     -1.70      0.00 
    2   13    1     -0.34      0.00 
    3   13    1     -1.46      0.00 
    4   13    1     -1.82      0.00 
    5   13    1     -0.67      0.00 
    6   13    1      0.98      0.00 
    7   13    1      3.58      0.00 
    8   13    1      2.34      0.00 
    9   13    1      0.96      0.00 
   10   13    1      3.83      0.00 
   11   13    1      1.57      0.00 
  -11   14    1     -2.32      0.00 
  -10   14    1      1.43      0.00 
   -9   14    1      1.49      0.00 
   -8   14    1     -1.01      0.00 
   -7   14    1      0.91      0.00 
   -6   14    1      3.36      0.00 
   -5   14    1      2.93      0.00 
   -4   14    1      1.87      0.00 
   -3   14    1      1.67      0.00 
   -2   14    1     -0.67      0.00 
   -1   14    1     -0.64      0.00 
    0   14    1     -0.50      0.00 
    1   14    1     -2.52      0.00 
    2   14    1     -1.29      0.00 
    3   14    1     -0.81      0.00 
    4   14    1      0.00      0.00 
    5   14    1     -0.26      0.00 
    6   14    1     -1.98      0.00 
    7   14    1     -2.34      0.00 
    8   14    1      0.43      0.00 
    9   14    1      0.31      0.00 
   10   14    1     -3.13      0.00 
   11   14    1     -1.52      0.00 
  -10   15    1      9.35      0.00 
   -9   15    1      6.02      0.00 
   -8   15    1      1.03      0.00 
   -7   15    1      0.60      0.00 
   -6   15    1      1.71      0.00 
   -5   15    1      1.10      0.00 
   -4   15    1      1.31      0.00 
   -3   15    1      0.59      0.00 
   -2   15    1      0.58      0.00 
   -1   15    1     -0.28      0.00 
    0   15    1     -3.07      0.00 
    1   15    1     -3.35      0.00 
    2   15    1     -2.40      0.00 
    3   15    1     -1.63      0.00 
    4   15    1     -2.19      0.00 
    5   15    1     -0.31      0.00 
    6   15    1      0.80      0.00 
    7   15    1     -1.94      0.00 
    8   15    1     -4.97      0.00 
    9   15    1     -4.07      0.00 
   10   15    1      0.76      0.00 
   -9   16    1      0.06      0.00 
   -8   16    1     -2.34      0.00 
   -7   16    1      0.71      0.00 
   -6   16    1      6.07      0.00 
   -5   16    1      6.83      0.00 
   -4   16    1      3.50      0.00 
   -3   16    1     -0.79      0.00 
   -2   16    1     -5.71      0.00 
   -1   16    1     -4.80      0.00 
    0   16    1     -1.57      0.00 
    1   16    1      1.59      0.00 
    2   16    1      6.03      0.00 
    3   16    1      3.63      0.00 
    4   16    1     -1.23      0.00 
    5   16    1     -5.75      0.00 
    6   16    1     -8.87      0.00 
    7   16    1     -6.78      0.00 
    8   16    1     -1.33      0.00 
    9   16    1     -0.42      0.00 
   -7   17    1     -0.59      0.00 
   -6   17    1      1.65      0.00 
   -5   17    1      1.97      0.00 
   -4   17    1      2.14      0.00 
   -3   17    1     -1.21      0.00 
   -2   17    1     -1.76      0.00 
   -1   17    1      2.82      0.00 
    0   17    1      6.06      0.00 
    1   17    1      5.83      0.00 
    2   17    1      2.57      0.00 
    3   17    1      0.59      0.00 
    4   17    1      0.08      0.00 
    5   17    1     -0.14      0.00 
    6   17    1     -0.80      0.00 
    7   17    1     -0.66      0.00 
   -6   18    1     -2.67      0.00 
   -5   18    1      0.85      0.00 
   -4   18    1      2.15      0.00 
   -3   18    1      3.96      0.00 
   -2   18    1      2.09      0.00 
   -1   18    1     -1.80      0.00 
    0   18    1     -1.59      0.00 
    1   18    1      0.96      0.00 
    2   18    1     -0.20      0.00 
    3   18    1     -3.59      0.00 
    4   18    1     -1.67      0.00 
    5   18    1     -0.92      0.00 
    6   18    1     -0.44      0.00 
   -3   19    1      0.09      0.00 
   -2   19    1     -0.48      0.00 
    2   19    1     -0.05      0.00 
    3   19    1     -1.50      0.00 
  -15    0    2      2.64      0.00 
  -14    0    2      1.08      0.00 
  -13    0    2     -2.13      0.00 
  -12    0    2     -3.57      0.00 
  -11    0    2     -0.01      0.00 
  -10    0    2     -0.34      0.00 
   -9    0    2     -3.65      0.00 
   -8    0    2     -3.46      0.00 
   -7    0    2     -0.60      0.00 
   -6    0    2     -0.14      0.00 
   -5    0    2      1.64      0.00 
   -4    0    2      4.58      0.00 
   -3    0    2     -3.28      0.00 
   -2    0    2     -8.20      0.00 
   -1    0    2     37.14      0.00 
    0    0    2    184.81      0.00 
    1    0    2    222.73      0.00 
    2    0    2    102.14      0.00 
    3    0    2     10.64      0.00 
    4    0    2     -7.99      0.00 
    5    0    2     -9.75      0.00 
    6    0    2    -14.27      0.00 
    7    0    2    -13.06      0.00 
    8    0    2     -8.89      0.00 
    9    0    2     -3.71      0.00 
   10    0    2      1.44      0.00 
   11    0    2      8.35      0.00 
   12    0    2      7.46      0.00 
   13    0    2      2.26      0.00 
   14    0    2      0.82      0.00 
   15    0    2      2.36      0.00 
  -15    1    2      3.23      0.00 
  -14    1    2      4.40      0.00 
  -13    1    2      1.78      0.00 
  -12    1    2      1.51      0.00 
  -11    1    2      0.52      0.00 
  -10    1    2      0.19      0.00 
   -9    1    2      0.93      0.00 
   -8    1    2      1.08      0.00 
   -7    1    2      1.19      0.00 
   -6    1    2      1.84      0.00 
   -5    1    2      0.32      0.00 
   -4    1    2      3.58      0.00 
   -3    1    2     11.06      0.00 
   -2    1    2     17.60      0.00 
   -1    1    2     32.66      0.00 
    0    1    2     59.45      0.00 
    1    1    2     76.30      0.00 
    2    1    2     64.50      0.00 
    3    1    2     45.08      0.00 
    4    1    2     26.29      0.00 
    5    1    2     14.67      0.00 
    6    1    2      9.45      0.00 
    7    1    2      3.87      0.00 
    8    1    2      2.05      0.00 
    9    1    2      0.78      0.00 
   10    1    2     -2.55      0.00 
   11    1    2     -1.51      0.00 
   12    1    2      1.91      0.00 
   13    1    2      3.47      0.00 
   14    1    2      3.22      0.00 
   15    1    2     -0.78      0.00 
  -15    2    2      3.86      0.00 
  -14    2    2      4.07      0.00 
  -13    2    2      0.53      0.00 
  -12    2    2     -1.42      0.00 
  -11    2    2      1.81      0.00 
  -10    2    2      1.94      0.00 
   -9    2    2      2.00      0.00 
   -8    2    2      3.97      0.00 
   -7    2    2      5.71      0.00 
   -6    2    2      2.53      0.00 
   -5    2    2      1.17      0.00 
   -4    2    2      4.31      0.00 
   -3    2    2    -10.93      0.00 
   -2    2    2    -42.81      0.00 
   -1    2    2    -65.72      0.00 
    0    2    2    -29.52      0.00 
    1    2    2    -18.73      0.00 
    2    2    2    -39.00      0.00 
    3    2    2    -31.54      0.00 
    4    2    2     -9.63      0.00 
    5    2    2      2.76      0.00 
    6    2    2      3.99      0.00 
    7    2    2      4.76      0.00 
    8    2    2      5.15      0.00 
    9    2    2      2.22      0.00 
   10    2    2     -1.67      0.00 
   11    2    2      0.47      0.00 
   12    2    2      2.59      0.00 
   13    2    2     -0.36      0.00 
   14    2    2     -2.70      0.00 
   15    2    2      0.85      0.00 
  -15    3    2      2.61      0.00 
  -14    3    2      3.86      0.00 
  -13    3    2     -1.43      0.00 
  -12    3    2     -1.03      0.00 
  -11    3    2      0.59      0.00 
  -10    3    2      1.40      0.00 
   -9    3    2      0.00      0.00 
   -8    3    2     -1.67      0.00 
   -7    3    2     -2.62      0.00 
   -6    3    2     -3.74      0.00 
   -5    3    2     -7.08      0.00 
   -4    3    2     -5.85      0.00 
   -3    3    2     -3.30      0.00 
   -2    3    2     -7.86      0.00 
   -1    3    2    -21.52      0.00 
    0    3    2    -28.80      0.00 
    1    3    2    -14.51      0.00 
    2    3    2     -8.56      0.00 
    3    3    2     -9.65      0.00 
    4    3    2    -15.62      0.00 
    5    3    2    -14.00      0.00 
    6    3    2     -4.19      0.00 
    7    3    2      0.97      0.00 
    8    3    2      2.33      0.00 
    9    3    2      3.43      0.00 
   10    3    2      2.78      0.00 
   11    3    2      2.75      0.00 
   12    3    2      1.09      0.00 
   13    3    2      0.88      0.00 
   14    3    2      4.68      0.00 
   15    3    2      3.23      0.00 
  -15    4    2     -4.34      0.00 
  -14    4    2     -3.38      0.00 
  -13    4    2     -4.32      0.00 
  -12    4    2     -4.33      0.00 
  -11    4    2     -2.38      0.00 
  -10    4    2     -1.44      0.00 
   -9    4    2      1.93      0.00 
   -8    4    2      0.34      0.00 
   -7    4    2     -0.80      0.00 
   -6    4    2     -3.41      0.00 
   -5    4    2     -7.48      0.00 
   -4    4    2     -0.02      0.00 
   -3    4    2      6.65      0.00 
   -2    4    2      4.63      0.00 
   -1    4    2      4.34      0.00 
    0    4    2     21.16      0.00 
    1    4    2     19.96      0.00 
    2    4    2      7.39      0.00 
    3    4    2      4.72      0.00 
    4    4    2     12.69      0.00 
    5    4    2     11.31      0.00 
    6    4    2      1.34      0.00 
    7    4    2      0.44      0.00 
    8    4    2      4.67      0.00 
    9    4    2      4.72      0.00 
   10    4    2      1.64      0.00 
   11    4    2     -0.25      0.00 
   12    4    2      1.20      0.00 
   13    4    2      0.04      0.00 
   14    4    2     -3.26      0.00 
   15    4    2     -3.14      0.00 
  -15    5    2     -0.03      0.00 
  -14    5    2      1.41      0.00 
  -13    5    2     -2.61      0.00 
  -12    5    2     -2.38      0.00 
  -11    5    2     -0.81      0.00 
  -10    5    2     -0.99      0.00 
   -9    5    2     -1.79      0.00 
   -8    5    2      0.11      0.00 
   -7    5    2      2.10      0.00 
   -6    5    2      2.94      0.00 
   -5    5    2      3.61      0.00 
   -4    5    2      3.95      0.00 
   -3    5    2      2.29      0.00 
   -2    5    2      2.56      0.00 
   -1    5    2      5.55      0.00 
    0    5    2      3.34      0.00 
    1    5    2      2.56      0.00 
    2    5    2     -0.56      0.00 
    3    5    2     -1.69      0.00 
    4    5    2     -2.80      0.00 
    5    5    2     -3.00      0.00 
    6    5    2     -2.52      0.00 
    7    5    2      0.14      0.00 
    8    5    2      0.68      0.00 
    9    5    2      1.58      0.00 
   10    5    2      1.93      0.00 
   11    5    2      0.22      0.00 
   12    5    2     -2.36      0.00 
   13    5    2      1.52      0.00 
   14    5    2      4.96      0.00 
   15    5    2      2.11      0.00 
  -15    6    2     -3.84      0.00 
  -14    6    2      0.24      0.00 
  -13    6    2      3.10      0.00 
  -12    6    2      4.45      0.00 
  -11    6    2      2.89      0.00 
  -10    6    2     -1.38      0.00 
   -9    6    2     -0.66      0.00 
   -8    6    2     -1.08      0.00 
   -7    6    2      0.88      0.00 
   -6    6    2      0.38      0.00 
   -5    6    2     -3.38      0.00 
   -4    6    2      0.57      0.00 
   -3    6    2      5.19      0.00 
   -2    6    2     -1.38      0.00 
   -1    6    2     -7.51      0.00 
    0    6    2      0.71      0.00 
    1    6    2      3.42      0.00 
    2    6    2     -3.03      0.00 
    3    6    2     -5.00      0.00 
    4    6    2      1.09      0.00 
    5    6    2     -0.03      0.00 
    6    6    2     -3.21      0.00 
    7    6    2     -1.91      0.00 
    8    6    2     -1.63      0.00 
    9    6    2     -0.70      0.00 
   10    6    2      0.31      0.00 
   11    6    2     -1.70      0.00 
   12    6    2     -0.32      0.00 
   13    6    2      1.78      0.00 
   14    6    2      3.89      0.00 
  -14    7    2     -1.00      0.00 
  -13    7    2      0.52      0.00 
  -12    7    2      2.40      0.00 
  -11    7    2      1.91      0.00 
  -10    7    2     -1.06      0.00 
   -9    7    2     -2.55      0.00 
   -8    7    2     -1.82      0.00 
   -7    7    2     -2.27      0.00 
   -6    7    2     -1.60      0.00 
   -5    7    2     -3.53      0.00 
   -4    7    2    -10.10      0.00 
   -3    7    2    -11.45      0.00 
   -2    7    2    -10.05      0.00 
   -1    7    2     -7.57      0.00 
    0    7    2     -6.32      0.00 
    1    7    2     -7.37      0.00 
    2    7    2     -5.83      0.00 
    3    7    2     -3.54      0.00 
    4    7    2      1.37      0.00 
    5    7    2      6.62      0.00 
    6    7    2      3.01      0.00 
    7    7    2     -0.19      0.00 
    8    7    2     -2.54      0.00 
    9    7    2     -4.35      0.00 
   10    7    2     -2.27      0.00 
   11    7    2      0.84      0.00 
   12    7    2     -2.36      0.00 
   13    7    2     -2.19      0.00 
   14    7    2     -1.84      0.00 
  -14    8    2     -0.37      0.00 
  -13    8    2      0.16      0.00 
  -12    8    2     -1.34      0.00 
  -11    8    2     -1.48      0.00 
  -10    8    2     -1.33      0.00 
   -9    8    2      1.95      0.00 
   -8    8    2      2.76      0.00 
   -7    8    2      2.75      0.00 
   -6    8    2      2.96      0.00 
   -5    8    2      2.62      0.00 
   -4    8    2      1.50      0.00 
   -3    8    2     -1.64      0.00 
   -2    8    2     -6.74      0.00 
   -1    8    2     -4.89      0.00 
    0    8    2      6.24      0.00 
    1    8    2      8.22      0.00 
    2    8    2     -0.63      0.00 
    3    8    2     -2.33      0.00 
    4    8    2      1.47      0.00 
    5    8    2      1.65      0.00 
    6    8    2      0.16      0.00 
    7    8    2      0.78      0.00 
    8    8    2      0.93      0.00 
    9    8    2      1.44      0.00 
   10    8    2      0.32      0.00 
   11    8    2     -0.09      0.00 
   12    8    2      1.76      0.00 
   13    8    2     -2.18      0.00 
   14    8    2     -1.93      0.00 
  -14    9    2      5.23      0.00 
  -13    9    2      5.91      0.00 
  -12    9    2      1.19      0.00 
  -11    9    2      1.10      0.00 
  -10    9    2      3.21      0.00 
   -9    9    2      2.52      0.00 
   -8    9    2      1.22      0.00 
   -7    9    2     -0.37      0.00 
   -6    9    2      0.25      0.00 
   -5    9    2      0.64      0.00 
   -4    9    2      1.00      0.00 
   -3    9    2      5.97      0.00 
   -2    9    2      9.43      0.00 
   -1    9    2      9.66      0.00 
    0    9    2      8.90      0.00 
    1    9    2      7.37      0.00 
    2    9    2      7.56      0.00 
    3    9    2      3.93      0.00 
    4    9    2      0.88      0.00 
    5    9    2      0.15      0.00 
    6    9    2     -1.59      0.00 
    7    9    2     -0.46      0.00 
    8    9    2      1.81      0.00 
    9    9    2      2.04      0.00 
   10    9    2      2.88      0.00 
   11    9    2      3.67      0.00 
   12    9    2     -1.02      0.00 
   13    9    2     -3.05      0.00 
  -13   10    2     -1.21      0.00 
  -12   10    2      1.91      0.00 
  -11   10    2      3.97      0.00 
  -10   10    2     -0.11      0.00 
   -9   10    2     -1.75      0.00 
   -8   10    2     -0.59      0.00 
   -7   10    2     -2.26      0.00 
   -6   10    2     -2.00      0.00 
   -5   10    2     -0.21      0.00 
   -4   10    2     -0.04      0.00 
   -3   10    2     -0.71      0.00 
   -2   10    2     -4.26      0.00 
   -1   10    2     -4.72      0.00 
    0   10    2      2.40      0.00 
    1   10    2      6.33      0.00 
    2   10    2      0.67      0.00 
    3   10    2     -0.51      0.00 
    4   10    2      0.19      0.00 
    5   10    2      1.59      0.00 
    6   10    2      1.08      0.00 
    7   10    2     -1.37      0.00 
    8   10    2     -2.30      0.00 
    9   10    2      0.58      0.00 
   10   10    2     -0.86      0.00 
   11   10    2     -0.95      0.00 
   12   10    2      3.98      0.00 
   13   10    2      2.74      0.00 
  -13   11    2     -3.45      0.00 
  -12   11    2     -2.32      0.00 
  -11   11    2     -0.97      0.00 
  -10   11    2     -0.83      0.00 
   -9   11    2     -2.18      0.00 
   -8   11    2     -3.07      0.00 
   -7   11    2     -3.74      0.00 
   -6   11    2     -2.96      0.00 
   -5   11    2     -2.43      0.00 
   -4   11    2     -1.19      0.00 
   -3   11    2     -1.25      0.00 
   -2   11    2     -2.46      0.00 
   -1   11    2     -2.09      0.00 
    0   11    2     -2.50      0.00 
    1   11    2     -2.21      0.00 
    2   11    2     -3.35      0.00 
    3   11    2     -8.00      0.00 
    4   11    2     -8.47      0.00 
    5   11    2     -5.26      0.00 
    6   11    2     -0.65      0.00 
    7   11    2      1.29      0.00 
    8   11    2      1.79      0.00 
    9   11    2      1.52      0.00 
   10   11    2     -0.44      0.00 
   11   11    2     -0.62      0.00 
   12   11    2      2.14      0.00 
  -12   12    2      1.80      0.00 
  -11   12    2     -3.12      0.00 
  -10   12    2     -6.81      0.00 
   -9   12    2     -6.29      0.00 
   -8   12    2     -1.87      0.00 
   -7   12    2     -2.15      0.00 
   -6   12    2     -1.66      0.00 
   -5   12    2      0.64      0.00 
   -4   12    2      2.14      0.00 
   -3   12    2      4.28      0.00 
   -2   12    2      0.62      0.00 
   -1   12    2     -3.51      0.00 
    0   12    2     -3.54      0.00 
    1   12    2     -2.43      0.00 
    2   12    2     -4.91      0.00 
    3   12    2     -1.70      0.00 
    4   12    2      0.30      0.00 
    5   12    2      1.71      0.00 
    6   12    2      2.21      0.00 
    7   12    2      0.67      0.00 
    8   12    2      2.52      0.00 
    9   12    2      4.77      0.00 
   10   12    2     -1.31      0.00 
   11   12    2     -3.50      0.00 
   12   12    2     -0.62      0.00 
  -11   13    2      1.45      0.00 
  -10   13    2      3.02      0.00 
   -9   13    2      3.03      0.00 
   -8   13    2      3.62      0.00 
   -7   13    2      1.86      0.00 
   -6   13    2     -0.75      0.00 
   -5   13    2     -0.29      0.00 
   -4   13    2      2.26      0.00 
   -3   13    2      2.10      0.00 
   -2   13    2      1.00      0.00 
   -1   13    2      2.41      0.00 
    0   13    2      2.04      0.00 
    1   13    2      2.21      0.00 
    2   13    2      1.83      0.00 
    3   13    2      0.25      0.00 
    4   13    2      0.93      0.00 
    5   13    2      0.72      0.00 
    6   13    2      2.52      0.00 
    7   13    2      2.49      0.00 
    8   13    2      0.16      0.00 
    9   13    2     -2.12      0.00 
   10   13    2     -2.56      0.00 
   11   13    2     -2.92      0.00 
  -11   14    2     -0.56      0.00 
  -10   14    2     -0.96      0.00 
   -9   14    2     -1.32      0.00 
   -8   14    2      1.30      0.00 
   -7   14    2     -1.20      0.00 
   -6   14    2     -3.45      0.00 
   -5   14    2     -2.12      0.00 
   -4   14    2     -0.79      0.00 
   -3   14    2      2.99      0.00 
   -2   14    2      3.17      0.00 
   -1   14    2      3.34      0.00 
    0   14    2      4.07      0.00 
    1   14    2      5.45      0.00 
    2   14    2      2.84      0.00 
    3   14    2      2.15      0.00 
    4   14    2      1.45      0.00 
    5   14    2     -0.35      0.00 
    6   14    2     -3.34      0.00 
    7   14    2     -5.21      0.00 
    8   14    2     -3.68      0.00 
    9   14    2     -2.46      0.00 
   10   14    2     -2.67      0.00 
  -10   15    2     -0.13      0.00 
   -9   15    2     -0.96      0.00 
   -8   15    2      2.16      0.00 
   -7   15    2      1.06      0.00 
   -6   15    2     -4.34      0.00 
   -5   15    2     -5.44      0.00 
   -4   15    2     -4.70      0.00 
   -3   15    2     -2.54      0.00 
   -2   15    2      1.70      0.00 
   -1   15    2      2.94      0.00 
    0   15    2      0.89      0.00 
    1   15    2      0.44      0.00 
    2   15    2     -1.27      0.00 
    3   15    2     -2.70      0.00 
    4   15    2     -0.63      0.00 
    5   15    2     -0.39      0.00 
    6   15    2      3.25      0.00 
    7   15    2      5.40      0.00 
    8   15    2      3.53      0.00 
    9   15    2      1.69      0.00 
   10   15    2      3.61      0.00 
   -9   16    2     -4.20      0.00 
   -8   16    2      2.30      0.00 
   -7   16    2      0.95      0.00 
   -6   16    2     -2.01      0.00 
   -5   16    2     -0.64      0.00 
   -4   16    2     -0.42      0.00 
   -3   16    2      0.71      0.00 
   -2   16    2      0.44      0.00 
   -1   16    2     -0.55      0.00 
    0   16    2     -2.85      0.00 
    1   16    2     -2.02      0.00 
    2   16    2     -1.52      0.00 
    3   16    2     -0.67      0.00 
    4   16    2      1.29      0.00 
    5   16    2      1.94      0.00 
    6   16    2     -0.11      0.00 
    7   16    2      0.54      0.00 
    8   16    2      5.06      0.00 
    9   16    2      6.80      0.00 
   -7   17    2      2.78      0.00 
   -6   17    2      1.45      0.00 
   -5   17    2     -0.86      0.00 
   -4   17    2     -1.50      0.00 
   -3   17    2     -0.38      0.00 
   -2   17    2      1.65      0.00 
   -1   17    2      2.09      0.00 
    0   17    2      1.30      0.00 
    1   17    2      0.23      0.00 
    2   17    2     -1.72      0.00 
    3   17    2     -1.55      0.00 
    4   17    2      1.30      0.00 
    5   17    2      2.83      0.00 
    6   17    2      6.18      0.00 
    7   17    2      3.55      0.00 
   -6   18    2      1.24      0.00 
   -5   18    2     -1.06      0.00 
   -4   18    2     -5.10      0.00 
   -3   18    2     -2.15      0.00 
   -2   18    2      0.93      0.00 
   -1   18    2     -2.27      0.00 
    0   18    2     -5.60      0.00 
    1   18    2     -3.76      0.00 
    2   18    2     -1.48      0.00 
    3   18    2      0.72      0.00 
    4   18    2     -0.23      0.00 
    5   18    2     -1.80      0.00 
    6   18    2      0.60      0.00 
   -3   19    2     -4.12      0.00 
   -2   19    2     -3.91      0.00 
   -1   19    2      2.95      0.00 
    2   19    2     -2.15      0.00 
    3   19    2      2.15      0.00 
  -15    1    3     -2.49      0.00 
  -14    1    3     -3.68      0.00 
  -13    1    3     -0.44      0.00 
  -12    1    3      2.62      0.00 
  -11    1    3      1.27      0.00 
  -10    1    3     -0.94      0.00 
   -9    1    3      0.90      0.00 
   -8    1    3     -0.92      0.00 
   -7    1    3     -5.27      0.00 
   -6    1    3     -4.47      0.00 
   -5    1    3     -5.74      0.00 
   -4    1    3     -9.06      0.00 
   -3    1    3     -4.02      0.00 
   -2    1    3     24.12      0.00 
   -1    1    3     42.96      0.00 
    0    1    3    -17.17      0.00 
    1    1    3    -86.88      0.00 
    2    1    3    -43.28      0.00 
    3    1    3      2.35      0.00 
    4    1    3     12.06      0.00 
    5    1    3      5.97      0.00 
    6    1    3      8.40      0.00 
    7    1    3      7.80      0.00 
    8    1    3      4.55      0.00 
    9    1    3      2.61      0.00 
   10    1    3      0.70      0.00 
   11    1    3     -2.84      0.00 
   12    1    3     -5.23      0.00 
   13    1    3     -1.04      0.00 
   14    1    3      1.33      0.00 
   15    1    3     -1.08      0.00 
  -15    2    3     -4.23      0.00 
  -14    2    3     -7.94      0.00 
  -13    2    3     -3.55      0.00 
  -12    2    3     -1.63      0.00 
  -11    2    3     -1.85      0.00 
  -10    2    3     -0.95      0.00 
   -9    2    3     -1.41      0.00 
   -8    2    3     -1.19      0.00 
   -7    2    3     -0.32      0.00 
   -6    2    3      0.20      0.00 
   -5    2    3      3.21      0.00 
   -4    2    3      5.46      0.00 
   -3    2    3      1.50      0.00 
   -2    2    3      1.24      0.00 
   -1    2    3      8.15      0.00 
    0    2    3      5.74      0.00 
    1    2    3    -16.90      0.00 
    2    2    3    -24.10      0.00 
    3    2    3    -18.72      0.00 
    4    2    3     -9.02      0.00 
    5    2    3      0.68      0.00 
    6    2    3     -0.26      0.00 
    7    2    3     -1.23      0.00 
    8    2    3     -2.46      0.00 
    9    2    3     -3.72      0.00 
   10    2    3     -1.59      0.00 
   11    2    3     -0.02      0.00 
   12    2    3     -1.32      0.00 
   13    2    3     -0.18      0.00 
   14    2    3     -2.16      0.00 
   15    2    3     -2.40      0.00 
  -15    3    3      1.88      0.00 
  -14    3    3     -0.21      0.00 
  -13    3    3     -0.31      0.00 
  -12    3    3      1.25      0.00 
  -11    3    3      0.40      0.00 
  -10    3    3      0.24      0.00 
   -9    3    3      0.86      0.00 
   -8    3    3      1.81      0.00 
   -7    3    3      1.99      0.00 
   -6    3    3      3.41      0.00 
   -5    3    3      6.06      0.00 
   -4    3    3      5.34      0.00 
   -3    3    3      2.66      0.00 
   -2    3    3     15.42      0.00 
   -1    3    3     23.80      0.00 
    0    3    3      9.82      0.00 
    1    3    3     -4.11      0.00 
    2    3    3     11.94      0.00 
    3    3    3      9.36      0.00 
    4    3    3     -2.03      0.00 
    5    3    3    -14.99      0.00 
    6    3    3    -13.74      0.00 
    7    3    3     -9.78      0.00 
    8    3    3    -10.15      0.00 
    9    3    3     -7.38      0.00 
   10    3    3     -1.70      0.00 
   11    3    3     -0.23      0.00 
   12    3    3     -5.74      0.00 
   13    3    3     -5.95      0.00 
   14    3    3      0.52      0.00 
   15    3    3      2.01      0.00 
  -15    4    3      1.66      0.00 
  -14    4    3     -0.65      0.00 
  -13    4    3      1.68      0.00 
  -12    4    3      3.90      0.00 
  -11    4    3      2.39      0.00 
  -10    4    3      1.82      0.00 
   -9    4    3      1.47      0.00 
   -8    4    3      1.17      0.00 
   -7    4    3     -1.15      0.00 
   -6    4    3     -1.48      0.00 
   -5    4    3     -0.27      0.00 
   -4    4    3     -1.07      0.00 
   -3    4    3     -2.31      0.00 
   -2    4    3     -3.64      0.00 
   -1    4    3     -5.14      0.00 
    0    4    3      0.93      0.00 
    1    4    3     -1.06      0.00 
    2    4    3     -0.85      0.00 
    3    4    3      3.00      0.00 
    4    4    3      8.54      0.00 
    5    4    3     10.81      0.00 
    6    4    3      4.92      0.00 
    7    4    3     -1.47      0.00 
    8    4    3     -2.91      0.00 
    9    4    3     -1.01      0.00 
   10    4    3     -2.20      0.00 
   11    4    3     -2.80      0.00 
   12    4    3     -1.80      0.00 
   13    4    3     -0.30      0.00 
   14    4    3     -3.32      0.00 
   15    4    3     -3.00      0.00 
  -15    5    3      2.33      0.00 
  -14    5    3      0.88      0.00 
  -13    5    3      0.26      0.00 
  -12    5    3     -0.24      0.00 
  -11    5    3     -2.68      0.00 
  -10    5    3     -2.07      0.00 
   -9    5    3     -4.61      0.00 
   -8    5    3     -5.43      0.00 
   -7    5    3     -5.48      0.00 
   -6    5    3     -4.64      0.00 
   -5    5    3     -0.02      0.00 
   -4    5    3      0.08      0.00 
   -3    5    3    -10.70      0.00 
   -2    5    3     -7.77      0.00 
   -1    5    3     -0.81      0.00 
    0    5    3     -3.38      0.00 
    1    5    3    -11.06      0.00 
    2    5    3     -2.86      0.00 
    3    5    3      2.03      0.00 
    4    5    3     -0.50      0.00 
    5    5    3     -1.86      0.00 
    6    5    3      5.37      0.00 
    7    5    3      6.69      0.00 
    8    5    3      3.21      0.00 
    9    5    3      2.07      0.00 
   10    5    3      1.17      0.00 
   11    5    3      3.57      0.00 
   12    5    3      3.91      0.00 
   13    5    3      2.52      0.00 
   14    5    3      1.20      0.00 
   15    5    3     -0.53      0.00 
  -15    6    3     -0.86      0.00 
  -14    6    3     -0.84      0.00 
  -13    6    3     -0.15      0.00 
  -12    6    3     -0.99      0.00 
  -11    6    3     -3.46      0.00 
  -10    6    3     -0.73      0.00 
   -9    6    3      0.66      0.00 
   -8    6    3      0.41      0.00 
   -7    6    3     -0.22      0.00 
   -6    6    3     -0.07      0.00 
   -5    6    3      1.30      0.00 
   -4    6    3      6.37      0.00 
   -3    6    3     10.68      0.00 
   -2    6    3     11.32      0.00 
   -1    6    3      8.98      0.00 
    0    6    3      9.10      0.00 
    1    6    3     10.41      0.00 
    2    6    3      9.30      0.00 
    3    6    3      4.99      0.00 
    4    6    3      0.97      0.00 
    5    6    3     -4.08      0.00 
    6    6    3     -2.13      0.00 
    7    6    3      1.50      0.00 
    8    6    3      1.67      0.00 
    9    6    3      1.91      0.00 
   10    6    3     -0.82      0.00 
   11    6    3     -1.30      0.00 
   12    6    3      2.10      0.00 
   13    6    3      2.10      0.00 
   14    6    3     -1.48      0.00 
  -14    7    3      3.13      0.00 
  -13    7    3      0.28      0.00 
  -12    7    3      0.49      0.00 
  -11    7    3      1.95      0.00 
  -10    7    3      6.33      0.00 
   -9    7    3      5.65      0.00 
   -8    7    3      4.65      0.00 
   -7    7    3      2.68      0.00 
   -6    7    3      1.64      0.00 
   -5    7    3      3.49      0.00 
   -4    7    3      4.73      0.00 
   -3    7    3      2.80      0.00 
   -2    7    3      8.35      0.00 
   -1    7    3     11.27      0.00 
    0    7    3      3.94      0.00 
    1    7    3     -4.04      0.00 
    2    7    3      1.65      0.00 
    3    7    3      4.75      0.00 
    4    7    3     -0.55      0.00 
    5    7    3     -4.07      0.00 
    6    7    3     -2.56      0.00 
    7    7    3     -2.08      0.00 
    8    7    3     -1.84      0.00 
    9    7    3     -1.14      0.00 
   10    7    3     -1.43      0.00 
   11    7    3     -0.43      0.00 
   12    7    3     -3.66      0.00 
   13    7    3     -3.44      0.00 
   14    7    3     -1.77      0.00 
  -14    8    3      0.45      0.00 
  -13    8    3     -2.81      0.00 
  -12    8    3      0.20      0.00 
  -11    8    3      0.54      0.00 
  -10    8    3     -0.58      0.00 
   -9    8    3     -1.08      0.00 
   -8    8    3      0.65      0.00 
   -7    8    3      1.97      0.00 
   -6    8    3      0.99      0.00 
   -5    8    3     -0.72      0.00 
   -4    8    3     -0.04      0.00 
   -3    8    3     -1.10      0.00 
   -2    8    3     -4.04      0.00 
   -1    8    3     -4.95      0.00 
    0    8    3     -7.58      0.00 
    1    8    3     -7.78      0.00 
    2    8    3     -6.08      0.00 
    3    8    3     -2.82      0.00 
    4    8    3      0.02      0.00 
    5    8    3     -3.24      0.00 
    6    8    3     -2.10      0.00 
    7    8    3      0.12      0.00 
    8    8    3      0.28      0.00 
    9    8    3      4.30      0.00 
   10    8    3      4.16      0.00 
   11    8    3      0.04      0.00 
   12    8    3      1.49      0.00 
   13    8    3      4.88      0.00 
   14    8    3      4.36      0.00 
  -14    9    3     -1.75      0.00 
  -13    9    3     -2.98      0.00 
  -12    9    3     -2.09      0.00 
  -11    9    3     -2.87      0.00 
  -10    9    3     -0.49      0.00 
   -9    9    3     -0.88      0.00 
   -8    9    3     -2.23      0.00 
   -7    9    3     -1.33      0.00 
   -6    9    3     -0.46      0.00 
   -5    9    3     -2.94      0.00 
   -4    9    3     -5.16      0.00 
   -3    9    3     -4.14      0.00 
   -2    9    3      0.98      0.00 
   -1    9    3      4.53      0.00 
    0    9    3     -1.69      0.00 
    1    9    3     -7.61      0.00 
    2    9    3     -2.44      0.00 
    3    9    3      0.56      0.00 
    4    9    3     -1.64      0.00 
    5    9    3     -1.77      0.00 
    6    9    3     -0.58      0.00 
    7    9    3      0.34      0.00 
    8    9    3      0.14      0.00 
    9    9    3     -1.48      0.00 
   10    9    3     -0.38      0.00 
   11    9    3      3.17      0.00 
   12    9    3      1.36      0.00 
   13    9    3      2.18      0.00 
  -13   10    3     -3.91      0.00 
  -12   10    3     -0.85      0.00 
  -11   10    3     -0.41      0.00 
  -10   10    3      0.03      0.00 
   -9   10    3      0.40      0.00 
   -8   10    3      0.25      0.00 
   -7   10    3     -0.14      0.00 
   -6   10    3     -0.33      0.00 
   -5   10    3      2.18      0.00 
   -4   10    3      3.94      0.00 
   -3   10    3      2.70      0.00 
   -2   10    3     -0.89      0.00 
   -1   10    3     -2.24      0.00 
    0   10    3     -0.77      0.00 
    1   10    3     -0.09      0.00 
    2   10    3     -1.36      0.00 
    3   10    3      1.33      0.00 
    4   10    3      5.66      0.00 
    5   10    3      4.22      0.00 
    6   10    3      1.34      0.00 
    7   10    3      0.12      0.00 
    8   10    3     -1.07      0.00 
    9   10    3     -1.33      0.00 
   10   10    3     -2.85      0.00 
   11   10    3     -2.90      0.00 
   12   10    3     -2.58      0.00 
   13   10    3     -0.55      0.00 
  -13   11    3     -1.38      0.00 
  -12   11    3     -1.94      0.00 
  -11   11    3     -1.31      0.00 
  -10   11    3      3.36      0.00 
   -9   11    3      4.75      0.00 
   -8   11    3      1.94      0.00 
   -7   11    3      0.67      0.00 
   -6   11    3      0.98      0.00 
   -5   11    3      0.86      0.00 
   -4   11    3      1.13      0.00 
   -3   11    3     -0.79      0.00 
   -2   11    3     -1.51      0.00 
   -1   11    3      3.55      0.00 
    0   11    3      2.92      0.00 
    1   11    3     -0.28      0.00 
    2   11    3      0.42      0.00 
    3   11    3      1.32      0.00 
    4   11    3      0.49      0.00 
    5   11    3      0.26      0.00 
    6   11    3     -1.75      0.00 
    7   11    3     -0.42      0.00 
    8   11    3      0.28      0.00 
    9   11    3     -3.78      0.00 
   10   11    3     -2.06      0.00 
   11   11    3     -0.05      0.00 
   12   11    3     -4.78      0.00 
  -12   12    3      3.73      0.00 
  -11   12    3      0.96      0.00 
  -10   12    3     -0.34      0.00 
   -9   12    3     -0.89      0.00 
   -8   12    3     -0.43      0.00 
   -7   12    3      0.77      0.00 
   -6   12    3      0.91      0.00 
   -5   12    3      0.96      0.00 
   -4   12    3     -2.02      0.00 
   -3   12    3     -1.89      0.00 
   -2   12    3      2.03      0.00 
   -1   12    3      2.07      0.00 
    0   12    3      0.93      0.00 
    1   12    3     -0.56      0.00 
    2   12    3     -1.29      0.00 
    3   12    3      0.60      0.00 
    4   12    3      1.55      0.00 
    5   12    3      1.42      0.00 
    6   12    3      0.47      0.00 
    7   12    3     -1.18      0.00 
    8   12    3     -2.89      0.00 
    9   12    3     -2.71      0.00 
   10   12    3     -1.59      0.00 
   11   12    3      2.35      0.00 
   12   12    3      0.78      0.00 
  -11   13    3     -0.10      0.00 
  -10   13    3      1.12      0.00 
   -9   13    3      0.15      0.00 
   -8   13    3     -1.06      0.00 
   -7   13    3      0.91      0.00 
   -6   13    3      4.08      0.00 
   -5   13    3      1.81      0.00 
   -4   13    3     -1.68      0.00 
   -3   13    3     -4.51      0.00 
   -2   13    3     -4.32      0.00 
   -1   13    3      0.36      0.00 
    0   13    3     -0.44      0.00 
    1   13    3      0.01      0.00 
    2   13    3      1.23      0.00 
    3   13    3      1.10      0.00 
    4   13    3     -1.88      0.00 
    5   13    3     -1.31      0.00 
    6   13    3      0.11      0.00 
    7   13    3      4.08      0.00 
    8   13    3      5.93      0.00 
    9   13    3      3.09      0.00 
   10   13    3      4.95      0.00 
   11   13    3      5.01      0.00 
  -11   14    3     -6.71      0.00 
  -10   14    3     -4.15      0.00 
   -9   14    3     -0.99      0.00 
   -8   14    3     -0.96      0.00 
   -7   14    3     -1.18      0.00 
   -6   14    3      1.21      0.00 
   -5   14    3      2.95      0.00 
   -4   14    3      1.88      0.00 
   -3   14    3      1.05      0.00 
   -2   14    3     -0.73      0.00 
   -1   14    3     -2.67      0.00 
    0   14    3     -1.15      0.00 
    1   14    3     -0.81      0.00 
    2   14    3     -0.49      0.00 
    3   14    3      1.59      0.00 
    4   14    3      2.27      0.00 
    5   14    3      1.46      0.00 
    6   14    3     -0.77      0.00 
    7   14    3     -0.97      0.00 
    8   14    3      1.60      0.00 
    9   14    3      3.60      0.00 
   10   14    3      0.90      0.00 
  -10   15    3      7.04      0.00 
   -9   15    3      8.17      0.00 
   -8   15    3      2.28      0.00 
   -7   15    3     -2.10      0.00 
   -6   15    3      0.04      0.00 
   -5   15    3     -0.21      0.00 
   -4   15    3      0.81      0.00 
   -3   15    3      2.32      0.00 
   -2   15    3      0.79      0.00 
   -1   15    3      0.88      0.00 
    0   15    3     -1.47      0.00 
    1   15    3     -1.96      0.00 
    2   15    3     -3.64      0.00 
    3   15    3     -0.01      0.00 
    4   15    3      0.68      0.00 
    5   15    3     -0.27      0.00 
    6   15    3      1.04      0.00 
    7   15    3      0.71      0.00 
    8   15    3     -4.47      0.00 
    9   15    3     -7.13      0.00 
   -9   16    3      4.38      0.00 
   -8   16    3      0.63      0.00 
   -7   16    3     -2.84      0.00 
   -6   16    3     -0.47      0.00 
   -5   16    3      3.26      0.00 
   -4   16    3      5.01      0.00 
   -3   16    3      5.71      0.00 
   -2   16    3      1.47      0.00 
   -1   16    3     -1.94      0.00 
    0   16    3     -1.28      0.00 
    1   16    3     -1.72      0.00 
    2   16    3      0.70      0.00 
    3   16    3      2.69      0.00 
    4   16    3      0.22      0.00 
    5   16    3     -1.85      0.00 
    6   16    3     -5.20      0.00 
    7   16    3     -8.70      0.00 
    8   16    3     -7.09      0.00 
   -7   17    3     -2.30      0.00 
   -6   17    3      2.86      0.00 
   -5   17    3      2.81      0.00 
   -4   17    3      2.13      0.00 
   -3   17    3      0.47      0.00 
   -2   17    3     -4.10      0.00 
   -1   17    3     -1.58      0.00 
    0   17    3      2.01      0.00 
    1   17    3      4.50      0.00 
    2   17    3      2.25      0.00 
    3   17    3      0.93      0.00 
    4   17    3     -1.88      0.00 
    5   17    3     -2.21      0.00 
    6   17    3     -0.52      0.00 
    7   17    3      0.55      0.00 
   -6   18    3     -2.30      0.00 
   -5   18    3     -0.64      0.00 
   -4   18    3      0.13      0.00 
   -3   18    3      0.53      0.00 
   -2   18    3     -0.19      0.00 
   -1   18    3     -3.12      0.00 
    0   18    3     -5.05      0.00 
    1   18    3     -2.93      0.00 
    2   18    3      0.45      0.00 
    3   18    3     -1.24      0.00 
    4   18    3     -2.50      0.00 
    5   18    3     -2.19      0.00 
    6   18    3     -4.08      0.00 
   -3   19    3      1.31      0.00 
   -2   19    3     -2.57      0.00 
   -1   19    3      0.72      0.00 
    0   19    3      2.31      0.00 
    1   19    3     -0.07      0.00 
    2   19    3     -2.74      0.00 
    3   19    3     -2.74      0.00 
  -15    0    4     -2.84      0.00 
  -14    0    4     -0.10      0.00 
  -13    0    4      0.74      0.00 
  -12    0    4     -2.55      0.00 
  -11    0    4     -1.87      0.00 
  -10    0    4     -0.09      0.00 
   -9    0    4     -0.50      0.00 
   -8    0    4     -2.63      0.00 
   -7    0    4      0.84      0.00 
   -6    0    4     -1.09      0.00 
   -5    0    4     -7.06      0.00 
   -4    0    4    -11.50      0.00 
   -3    0    4    -26.56      0.00 
   -2    0    4    -56.49      0.00 
   -1    0    4    -97.81      0.00 
    0    0    4    -61.95      0.00 
    1    0    4     43.38      0.00 
    2    0    4     61.71      0.00 
    3    0    4     17.90      0.00 
    4    0    4     -3.49      0.00 
    5    0    4     -4.79      0.00 
    6    0    4     -7.82      0.00 
    7    0    4     -8.74      0.00 
    8    0    4     -6.26      0.00 
    9    0    4     -3.60      0.00 
   10    0    4     -1.17      0.00 
   11    0    4      4.80      0.00 
   12    0    4      8.18      0.00 
   13    0    4      3.53      0.00 
   14    0    4     -1.23      0.00 
   15    0    4      1.66      0.00 
  -15    1    4     -0.71      0.00 
  -14    1    4      2.54      0.00 
  -13    1    4     -0.06      0.00 
  -12    1    4     -1.65      0.00 
  -11    1    4     -0.12      0.00 
  -10    1    4     -0.27      0.00 
   -9    1    4     -1.18      0.00 
   -8    1    4      0.74      0.00 
   -7    1    4      4.66      0.00 
   -6    1    4      7.72      0.00 
   -5    1    4      6.62      0.00 
   -4    1    4      3.38      0.00 
   -3    1    4      7.99      0.00 
   -2    1    4     15.44      0.00 
   -1    1    4     12.31      0.00 
    0    1    4      7.41      0.00 
    1    1    4     19.51      0.00 
    2    1    4     26.02      0.00 
    3    1    4     20.02      0.00 
    4    1    4     14.24      0.00 
    5    1    4      6.14      0.00 
    6    1    4      2.67      0.00 
    7    1    4      1.67      0.00 
    8    1    4      0.38      0.00 
    9    1    4      0.70      0.00 
   10    1    4      0.22      0.00 
   11    1    4      1.41      0.00 
   12    1    4      5.10      0.00 
   13    1    4      4.92      0.00 
   14    1    4      3.74      0.00 
   15    1    4      3.70      0.00 
  -15    2    4      2.47      0.00 
  -14    2    4      4.28      0.00 
  -13    2    4      4.11      0.00 
  -12    2    4      0.19      0.00 
  -11    2    4      0.80      0.00 
  -10    2    4      0.84      0.00 
   -9    2    4     -0.33      0.00 
   -8    2    4     -1.67      0.00 
   -7    2    4      2.74      0.00 
   -6    2    4      4.94      0.00 
   -5    2    4      6.65      0.00 
   -4    2    4     16.35      0.00 
   -3    2    4     25.38      0.00 
   -2    2    4     18.40      0.00 
   -1    2    4     -6.99      0.00 
    0    2    4      0.83      0.00 
    1    2    4     30.86      0.00 
    2    2    4     15.25      0.00 
    3    2    4     -7.52      0.00 
    4    2    4     -7.46      0.00 
    5    2    4      0.75      0.00 
    6    2    4      3.79      0.00 
    7    2    4      2.40      0.00 
    8    2    4      2.61      0.00 
    9    2    4      3.23      0.00 
   10    2    4     -1.51      0.00 
   11    2    4     -3.58      0.00 
   12    2    4      0.63      0.00 
   13    2    4      3.97      0.00 
   14    2    4     -0.09      0.00 
   15    2    4     -1.88      0.00 
  -15    3    4      0.75      0.00 
  -14    3    4      3.74      0.00 
  -13    3    4      2.80      0.00 
  -12    3    4      1.21      0.00 
  -11    3    4      0.66      0.00 
  -10    3    4      0.44      0.00 
   -9    3    4      1.50      0.00 
   -8    3    4      3.03      0.00 
   -7    3    4      1.98      0.00 
   -6    3    4     -1.39      0.00 
   -5    3    4     -5.75      0.00 
   -4    3    4     -9.95      0.00 
   -3    3    4    -11.27      0.00 
   -2    3    4     -9.82      0.00 
   -1    3    4     -8.38      0.00 
    0    3    4    -14.37      0.00 
    1    3    4     -7.21      0.00 
    2    3    4      1.50      0.00 
    3    3    4      0.61      0.00 
    4    3    4     -2.76      0.00 
    5    3    4     -9.87      0.00 
    6    3    4     -8.69      0.00 
    7    3    4     -3.60      0.00 
    8    3    4     -1.44      0.00 
    9    3    4      0.19      0.00 
   10    3    4      1.26      0.00 
   11    3    4      1.79      0.00 
   12    3    4      1.59      0.00 
   13    3    4     -1.75      0.00 
   14    3    4     -2.31      0.00 
   15    3    4      0.12      0.00 
  -15    4    4     -3.15      0.00 
  -14    4    4     -2.12      0.00 
  -13    4    4      0.42      0.00 
  -12    4    4     -1.61      0.00 
  -11    4    4     -0.60      0.00 
  -10    4    4     -1.67      0.00 
   -9    4    4      1.06      0.00 
   -8    4    4      2.58      0.00 
   -7    4    4      2.97      0.00 
   -6    4    4      2.27      0.00 
   -5    4    4     -2.18      0.00 
   -4    4    4     -6.86      0.00 
   -3    4    4     -2.68      0.00 
   -2    4    4     -2.89      0.00 
   -1    4    4    -14.44      0.00 
    0    4    4    -10.97      0.00 
    1    4    4      1.37      0.00 
    2    4    4      0.17      0.00 
    3    4    4     -4.17      0.00 
    4    4    4      0.91      0.00 
    5    4    4      9.39      0.00 
    6    4    4      7.83      0.00 
    7    4    4      1.60      0.00 
    8    4    4      1.18      0.00 
    9    4    4      3.48      0.00 
   10    4    4      2.40      0.00 
   11    4    4      2.22      0.00 
   12    4    4      3.97      0.00 
   13    4    4      4.43      0.00 
   14    4    4     -0.56      0.00 
   15    4    4     -0.94      0.00 
  -15    5    4     -2.26      0.00 
  -14    5    4     -1.97      0.00 
  -13    5    4     -2.16      0.00 
  -12    5    4     -3.02      0.00 
  -11    5    4     -2.10      0.00 
  -10    5    4     -1.54      0.00 
   -9    5    4     -3.22      0.00 
   -8    5    4     -3.27      0.00 
   -7    5    4     -1.51      0.00 
   -6    5    4      1.27      0.00 
   -5    5    4      2.16      0.00 
   -4    5    4      1.92      0.00 
   -3    5    4      1.48      0.00 
   -2    5    4     -0.39      0.00 
   -1    5    4      0.68      0.00 
    0    5    4     -1.37      0.00 
    1    5    4     -3.33      0.00 
    2    5    4     -2.11      0.00 
    3    5    4     -0.17      0.00 
    4    5    4      0.05      0.00 
    5    5    4     -0.28      0.00 
    6    5    4     -0.15      0.00 
    7    5    4      1.45      0.00 
    8    5    4      2.19      0.00 
    9    5    4     -0.73      0.00 
   10    5    4     -2.55      0.00 
   11    5    4     -0.21      0.00 
   12    5    4     -1.01      0.00 
   13    5    4     -1.93      0.00 
   14    5    4      0.70      0.00 
   15    5    4      1.43      0.00 
  -15    6    4     -2.77      0.00 
  -14    6    4     -2.28      0.00 
  -13    6    4      0.00      0.00 
  -12    6    4     -0.38      0.00 
  -11    6    4      2.25      0.00 
  -10    6    4     -0.70      0.00 
   -9    6    4     -1.36      0.00 
   -8    6    4     -1.68      0.00 
   -7    6    4     -0.92      0.00 
   -6    6    4      0.87      0.00 
   -5    6    4      0.34      0.00 
   -4    6    4     -0.02      0.00 
   -3    6    4      6.47      0.00 
   -2    6    4      7.92      0.00 
   -1    6    4      1.18      0.00 
    0    6    4      2.35      0.00 
    1    6    4      6.40      0.00 
    2    6    4      1.94      0.00 
    3    6    4     -5.47      0.00 
    4    6    4     -2.25      0.00 
    5    6    4      2.70      0.00 
    6    6    4      0.37      0.00 
    7    6    4     -0.63      0.00 
    8    6    4      0.17      0.00 
    9    6    4     -0.52      0.00 
   10    6    4     -1.30      0.00 
   11    6    4     -3.53      0.00 
   12    6    4     -3.43      0.00 
   13    6    4     -0.37      0.00 
   14    6    4      0.73      0.00 
  -14    7    4      2.74      0.00 
  -13    7    4      2.08      0.00 
  -12    7    4      1.16      0.00 
  -11    7    4      1.02      0.00 
  -10    7    4      1.39      0.00 
   -9    7    4     -0.12      0.00 
   -8    7    4      0.27      0.00 
   -7    7    4     -1.08      0.00 
   -6    7    4     -0.86      0.00 
   -5    7    4      0.54      0.00 
   -4    7    4     -1.64      0.00 
   -3    7    4     -5.74      0.00 
   -2    7    4     -6.66      0.00 
   -1    7    4     -6.24      0.00 
    0    7    4     -3.11      0.00 
    1    7    4     -1.30      0.00 
    2    7    4     -1.60      0.00 
    3    7    4     -3.62      0.00 
    4    7    4     -5.30      0.00 
    5    7    4      1.94      0.00 
    6    7    4      5.49      0.00 
    7    7    4      2.00      0.00 
    8    7    4     -0.49      0.00 
    9    7    4     -1.11      0.00 
   10    7    4     -1.55      0.00 
   11    7    4      2.06      0.00 
   12    7    4     -1.31      0.00 
   13    7    4     -4.41      0.00 
   14    7    4     -1.80      0.00 
  -14    8    4     -2.61      0.00 
  -13    8    4     -1.10      0.00 
  -12    8    4     -0.36      0.00 
  -11    8    4      0.61      0.00 
  -10    8    4     -2.78      0.00 
   -9    8    4     -3.04      0.00 
   -8    8    4     -0.40      0.00 
   -7    8    4      1.39      0.00 
   -6    8    4      0.86      0.00 
   -5    8    4     -0.78      0.00 
   -4    8    4     -1.73      0.00 
   -3    8    4     -2.36      0.00 
   -2    8    4     -7.70      0.00 
   -1    8    4    -14.58      0.00 
    0    8    4    -10.82      0.00 
    1    8    4     -0.75      0.00 
    2    8    4     -1.34      0.00 
    3    8    4     -6.07      0.00 
    4    8    4     -4.08      0.00 
    5    8    4     -0.43      0.00 
    6    8    4      0.12      0.00 
    7    8    4     -0.13      0.00 
    8    8    4     -0.07      0.00 
    9    8    4      0.45      0.00 
   10    8    4      1.47      0.00 
   11    8    4     -0.09      0.00 
   12    8    4      2.92      0.00 
   13    8    4      2.78      0.00 
   14    8    4     -1.38      0.00 
  -14    9    4     -0.18      0.00 
  -13    9    4      4.21      0.00 
  -12    9    4      2.98      0.00 
  -11    9    4     -0.91      0.00 
  -10    9    4      1.62      0.00 
   -9    9    4      2.67      0.00 
   -8    9    4      2.95      0.00 
   -7    9    4      1.91      0.00 
   -6    9    4      2.98      0.00 
   -5    9    4      1.76      0.00 
   -4    9    4     -1.20      0.00 
   -3    9    4     -1.70      0.00 
   -2    9    4      1.93      0.00 
   -1    9    4      3.52      0.00 
    0    9    4      4.10      0.00 
    1    9    4      4.14      0.00 
    2    9    4      6.34      0.00 
    3    9    4      6.09      0.00 
    4    9    4      1.79      0.00 
    5    9    4      0.28      0.00 
    6    9    4     -0.57      0.00 
    7    9    4     -0.71      0.00 
    8    9    4     -0.21      0.00 
    9    9    4     -1.31      0.00 
   10    9    4     -3.67      0.00 
   11    9    4      1.16      0.00 
   12    9    4      2.09      0.00 
   13    9    4     -0.98      0.00 
  -13   10    4      3.08      0.00 
  -12   10    4      1.69      0.00 
  -11   10    4      0.93      0.00 
  -10   10    4     -0.11      0.00 
   -9   10    4     -0.91      0.00 
   -8   10    4      0.95      0.00 
   -7   10    4      0.83      0.00 
   -6   10    4     -0.47      0.00 
   -5   10    4      0.64      0.00 
   -4   10    4      2.50      0.00 
   -3   10    4      4.09      0.00 
   -2   10    4      3.29      0.00 
   -1   10    4     -0.94      0.00 
    0   10    4     -1.59      0.00 
    1   10    4      5.67      0.00 
    2   10    4      6.41      0.00 
    3   10    4      5.72      0.00 
    4   10    4      6.18      0.00 
    5   10    4      5.08      0.00 
    6   10    4      3.97      0.00 
    7   10    4      2.08      0.00 
    8   10    4      0.54      0.00 
    9   10    4      2.00      0.00 
   10   10    4      2.00      0.00 
   11   10    4     -3.05      0.00 
   12   10    4     -0.64      0.00 
   13   10    4      0.29      0.00 
  -13   11    4     -1.93      0.00 
  -12   11    4     -2.59      0.00 
  -11   11    4     -1.53      0.00 
  -10   11    4     -0.13      0.00 
   -9   11    4     -1.92      0.00 
   -8   11    4     -0.43      0.00 
   -7   11    4      0.03      0.00 
   -6   11    4      0.28      0.00 
   -5   11    4     -2.00      0.00 
   -4   11    4     -2.76      0.00 
   -3   11    4     -1.60      0.00 
   -2   11    4     -2.51      0.00 
   -1   11    4     -2.38      0.00 
    0   11    4     -1.71      0.00 
    1   11    4     -2.01      0.00 
    2   11    4      0.84      0.00 
    3   11    4     -1.63      0.00 
    4   11    4     -4.74      0.00 
    5   11    4     -4.57      0.00 
    6   11    4     -2.63      0.00 
    7   11    4     -1.83      0.00 
    8   11    4     -1.66      0.00 
    9   11    4      1.34      0.00 
   10   11    4      4.08      0.00 
   11   11    4      3.95      0.00 
   12   11    4      1.71      0.00 
  -12   12    4      4.40      0.00 
  -11   12    4      0.96      0.00 
  -10   12    4     -4.61      0.00 
   -9   12    4     -7.16      0.00 
   -8   12    4     -2.93      0.00 
   -7   12    4     -0.30      0.00 
   -6   12    4     -0.64      0.00 
   -5   12    4     -0.42      0.00 
   -4   12    4     -0.32      0.00 
   -3   12    4      2.23      0.00 
   -2   12    4      3.68      0.00 
   -1   12    4      0.06      0.00 
    0   12    4     -3.58      0.00 
    1   12    4     -2.36      0.00 
    2   12    4     -4.70      0.00 
    3   12    4     -4.73      0.00 
    4   12    4     -3.27      0.00 
    5   12    4     -2.66      0.00 
    6   12    4      0.30      0.00 
    7   12    4      1.17      0.00 
    8   12    4     -0.45      0.00 
    9   12    4      2.10      0.00 
   10   12    4      2.28      0.00 
   11   12    4     -2.51      0.00 
   12   12    4      1.76      0.00 
  -11   13    4      4.62      0.00 
  -10   13    4      2.95      0.00 
   -9   13    4     -0.13      0.00 
   -8   13    4     -0.82      0.00 
   -7   13    4     -0.90      0.00 
   -6   13    4      0.00      0.00 
   -5   13    4     -0.75      0.00 
   -4   13    4     -1.34      0.00 
   -3   13    4      0.06      0.00 
   -2   13    4     -0.33      0.00 
   -1   13    4      0.96      0.00 
    0   13    4      2.72      0.00 
    1   13    4      1.92      0.00 
    2   13    4      3.29      0.00 
    3   13    4      0.30      0.00 
    4   13    4     -0.57      0.00 
    5   13    4     -0.54      0.00 
    6   13    4      2.53      0.00 
    7   13    4      4.40      0.00 
    8   13    4      3.47      0.00 
    9   13    4      2.21      0.00 
   10   13    4      0.98      0.00 
   11   13    4     -0.80      0.00 
  -11   14    4     -0.45      0.00 
  -10   14    4      0.62      0.00 
   -9   14    4     -0.83      0.00 
   -8   14    4      0.19      0.00 
   -7   14    4     -0.46      0.00 
   -6   14    4     -3.80      0.00 
   -5   14    4     -4.37      0.00 
   -4   14    4     -3.11      0.00 
   -3   14    4     -1.21      0.00 
   -2   14    4      0.71      0.00 
   -1   14    4      1.13      0.00 
    0   14    4      2.02      0.00 
    1   14    4      3.38      0.00 
    2   14    4      2.55      0.00 
    3   14    4      1.85      0.00 
    4   14    4      1.51      0.00 
    5   14    4      2.73      0.00 
    6   14    4      0.58      0.00 
    7   14    4     -4.95      0.00 
    8   14    4     -5.59      0.00 
    9   14    4     -3.31      0.00 
   10   14    4     -3.14      0.00 
  -10   15    4     -0.81      0.00 
   -9   15    4     -2.39      0.00 
   -8   15    4     -0.99      0.00 
   -7   15    4      1.60      0.00 
   -6   15    4      0.08      0.00 
   -5   15    4     -1.99      0.00 
   -4   15    4     -2.45      0.00 
   -3   15    4     -3.39      0.00 
   -2   15    4     -2.00      0.00 
   -1   15    4      0.93      0.00 
    0   15    4      0.76      0.00 
    1   15    4     -0.41      0.00 
    2   15    4      0.67      0.00 
    3   15    4     -2.26      0.00 
    4   15    4     -0.73      0.00 
    5   15    4     -0.44      0.00 
    6   15    4      1.42      0.00 
    7   15    4      2.49      0.00 
    8   15    4      0.65      0.00 
    9   15    4     -2.37      0.00 
   -9   16    4     -4.11      0.00 
   -8   16    4      2.43      0.00 
   -7   16    4      6.42      0.00 
   -6   16    4      1.12      0.00 
   -5   16    4     -1.81      0.00 
   -4   16    4      0.19      0.00 
   -3   16    4     -0.04      0.00 
   -2   16    4      1.25      0.00 
   -1   16    4      1.97      0.00 
    0   16    4      0.41      0.00 
    1   16    4     -1.11      0.00 
    2   16    4     -0.23      0.00 
    3   16    4      0.36      0.00 
    4   16    4     -0.71      0.00 
    5   16    4      0.90      0.00 
    6   16    4     -0.18      0.00 
    7   16    4     -2.45      0.00 
    8   16    4      2.15      0.00 
   -7   17    4      2.13      0.00 
   -6   17    4      3.71      0.00 
   -5   17    4      1.33      0.00 
   -4   17    4     -1.30      0.00 
   -3   17    4     -2.85      0.00 
   -2   17    4     -0.58      0.00 
   -1   17    4      2.34      0.00 
    0   17    4      2.68      0.00 
    1   17    4      2.27      0.00 
    2   17    4      2.09      0.00 
    3   17    4     -1.42      0.00 
    4   17    4     -1.13      0.00 
    5   17    4     -2.04      0.00 
    6   17    4      0.98      0.00 
    7   17    4      3.84      0.00 
   -6   18    4      1.66      0.00 
   -5   18    4      3.02      0.00 
   -4   18    4      1.61      0.00 
   -3   18    4     -1.21      0.00 
   -2   18    4      1.47      0.00 
   -1   18    4      0.07      0.00 
    0   18    4     -4.49      0.00 
    1   18    4     -2.96      0.00 
    2   18    4     -0.15      0.00 
    3   18    4      0.40      0.00 
    4   18    4      0.39      0.00 
    5   18    4     -0.97      0.00 
   -3   19    4     -0.12      0.00 
   -2   19    4     -2.73      0.00 
   -1   19    4     -1.51      0.00 
    0   19    4      3.55      0.00 
    1   19    4      1.29      0.00 
    2   19    4     -4.56      0.00 
    3   19    4     -4.00      0.00 
  -15    1    5      2.07      0.00 
  -14    1    5     -0.94      0.00 
  -13    1    5     -2.82      0.00 
  -12    1    5     -0.81      0.00 
  -11    1    5      1.65      0.00 
  -10    1    5     -0.45      0.00 
   -9    1    5      0.44      0.00 
   -8    1    5      2.21      0.00 
   -7    1    5     -0.84      0.00 
   -6    1    5     -2.51      0.00 
   -5    1    5     -0.46      0.00 
   -4    1    5     -0.65      0.00 
   -3    1    5     -5.27      0.00 
   -2    1    5      9.40      0.00 
   -1    1    5     43.01      0.00 
    0    1    5     59.59      0.00 
    1    1    5     -1.03      0.00 
    2    1    5    -31.04      0.00 
    3    1    5    -16.61      0.00 
    4    1    5     -0.90      0.00 
    5    1    5      0.46      0.00 
    6    1    5      1.93      0.00 
    7    1    5      4.44      0.00 
    8    1    5      2.74      0.00 
    9    1    5      1.44      0.00 
   10    1    5      0.70      0.00 
   11    1    5      0.43      0.00 
   12    1    5     -3.85      0.00 
   13    1    5     -4.35      0.00 
   14    1    5     -0.44      0.00 
   15    1    5     -0.32      0.00 
  -15    2    5      2.44      0.00 
  -14    2    5     -2.06      0.00 
  -13    2    5     -1.23      0.00 
  -12    2    5      2.78      0.00 
  -11    2    5      1.37      0.00 
  -10    2    5      0.16      0.00 
   -9    2    5     -1.12      0.00 
   -8    2    5     -3.48      0.00 
   -7    2    5     -6.68      0.00 
   -6    2    5     -7.12      0.00 
   -5    2    5     -5.70      0.00 
   -4    2    5     -1.15      0.00 
   -3    2    5      2.94      0.00 
   -2    2    5      2.45      0.00 
   -1    2    5      6.54      0.00 
    0    2    5     23.65      0.00 
    1    2    5     22.20      0.00 
    2    2    5      4.06      0.00 
    3    2    5     -2.98      0.00 
    4    2    5     -5.39      0.00 
    5    2    5      1.97      0.00 
    6    2    5      7.52      0.00 
    7    2    5      5.64      0.00 
    8    2    5      3.05      0.00 
    9    2    5      1.95      0.00 
   10    2    5      1.37      0.00 
   11    2    5      2.04      0.00 
   12    2    5     -0.63      0.00 
   13    2    5      0.30      0.00 
   14    2    5      3.63      0.00 
   15    2    5      1.12      0.00 
  -15    3    5      2.14      0.00 
  -14    3    5     -0.48      0.00 
  -13    3    5     -3.36      0.00 
  -12    3    5     -2.21      0.00 
  -11    3    5     -0.66      0.00 
  -10    3    5     -0.13      0.00 
   -9    3    5      2.06      0.00 
   -8    3    5      2.75      0.00 
   -7    3    5      1.60      0.00 
   -6    3    5     -0.27      0.00 
   -5    3    5     -1.73      0.00 
   -4    3    5     -1.49      0.00 
   -3    3    5    -11.51      0.00 
   -2    3    5    -14.31      0.00 
   -1    3    5     -5.40      0.00 
    0    3    5      1.37      0.00 
    1    3    5    -16.32      0.00 
    2    3    5     -8.77      0.00 
    3    3    5      5.88      0.00 
    4    3    5     10.76      0.00 
    5    3    5      2.13      0.00 
    6    3    5     -5.82      0.00 
    7    3    5     -4.02      0.00 
    8    3    5     -1.59      0.00 
    9    3    5     -2.96      0.00 
   10    3    5     -2.18      0.00 
   11    3    5      1.35      0.00 
   12    3    5     -1.48      0.00 
   13    3    5     -6.04      0.00 
   14    3    5     -2.19      0.00 
   15    3    5      2.60      0.00 
  -15    4    5     -1.01      0.00 
  -14    4    5      1.08      0.00 
  -13    4    5     -1.29      0.00 
  -12    4    5     -2.30      0.00 
  -11    4    5     -1.89      0.00 
  -10    4    5      1.40      0.00 
   -9    4    5      2.56      0.00 
   -8    4    5      2.99      0.00 
   -7    4    5      1.90      0.00 
   -6    4    5      1.60      0.00 
   -5    4    5      3.15      0.00 
   -4    4    5      4.83      0.00 
   -3    4    5      4.72      0.00 
   -2    4    5      3.81      0.00 
   -1    4    5     -2.61      0.00 
    0    4    5     -6.38      0.00 
    1    4    5     -8.80      0.00 
    2    4    5    -12.49      0.00 
    3    4    5    -10.62      0.00 
    4    4    5     -7.64      0.00 
    5    4    5     -1.82      0.00 
    6    4    5      0.95      0.00 
    7    4    5      0.61      0.00 
    8    4    5     -1.65      0.00 
    9    4    5      0.10      0.00 
   10    4    5      0.23      0.00 
   11    4    5     -1.61      0.00 
   12    4    5     -4.11      0.00 
   13    4    5     -2.46      0.00 
   14    4    5     -0.13      0.00 
   15    4    5      0.02      0.00 
  -15    5    5     -0.16      0.00 
  -14    5    5      2.05      0.00 
  -13    5    5      1.03      0.00 
  -12    5    5      2.27      0.00 
  -11    5    5      0.40      0.00 
  -10    5    5     -0.69      0.00 
   -9    5    5     -1.21      0.00 
   -8    5    5     -4.01      0.00 
   -7    5    5     -5.30      0.00 
   -6    5    5     -6.48      0.00 
   -5    5    5     -6.19      0.00 
   -4    5    5     -0.05      0.00 
   -3    5    5     -2.62      0.00 
   -2    5    5     -4.66      0.00 
   -1    5    5      0.76      0.00 
    0    5    5      6.00      0.00 
    1    5    5     -2.27      0.00 
    2    5    5     -4.06      0.00 
    3    5    5     -1.63      0.00 
    4    5    5     -2.54      0.00 
    5    5    5     -9.06      0.00 
    6    5    5     -7.34      0.00 
    7    5    5     -1.45      0.00 
    8    5    5     -0.53      0.00 
    9    5    5      0.35      0.00 
   10    5    5      1.79      0.00 
   11    5    5      2.84      0.00 
   12    5    5      1.98      0.00 
   13    5    5      0.71      0.00 
   14    5    5      2.99      0.00 
  -15    6    5     -0.32      0.00 
  -14    6    5      0.35      0.00 
  -13    6    5      0.83      0.00 
  -12    6    5      3.00      0.00 
  -11    6    5      0.47      0.00 
  -10    6    5     -1.68      0.00 
   -9    6    5     -1.60      0.00 
   -8    6    5     -1.15      0.00 
   -7    6    5     -1.53      0.00 
   -6    6    5     -2.46      0.00 
   -5    6    5     -4.47      0.00 
   -4    6    5     -4.17      0.00 
   -3    6    5      0.12      0.00 
   -2    6    5      3.88      0.00 
   -1    6    5      6.46      0.00 
    0    6    5      8.06      0.00 
    1    6    5     10.36      0.00 
    2    6    5     11.53      0.00 
    3    6    5      9.54      0.00 
    4    6    5      8.79      0.00 
    5    6    5      4.03      0.00 
    6    6    5     -1.89      0.00 
    7    6    5     -0.91      0.00 
    8    6    5     -0.33      0.00 
    9    6    5      1.90      0.00 
   10    6    5      2.16      0.00 
   11    6    5     -0.61      0.00 
   12    6    5     -0.44      0.00 
   13    6    5      4.41      0.00 
   14    6    5      2.47      0.00 
  -14    7    5      3.10      0.00 
  -13    7    5      2.45      0.00 
  -12    7    5      2.78      0.00 
  -11    7    5      0.13      0.00 
  -10    7    5      2.45      0.00 
   -9    7    5      5.57      0.00 
   -8    7    5      4.21      0.00 
   -7    7    5      2.56      0.00 
   -6    7    5      2.29      0.00 
   -5    7    5      3.83      0.00 
   -4    7    5      5.48      0.00 
   -3    7    5      1.54      0.00 
   -2    7    5      1.23      0.00 
   -1    7    5      7.53      0.00 
    0    7    5      9.77      0.00 
    1    7    5      3.09      0.00 
    2    7    5      2.74      0.00 
    3    7    5      8.79      0.00 
    4    7    5      9.63      0.00 
    5    7    5      4.76      0.00 
    6    7    5      1.49      0.00 
    7    7    5      0.41      0.00 
    8    7    5     -1.76      0.00 
    9    7    5     -2.22      0.00 
   10    7    5     -3.84      0.00 
   11    7    5     -2.01      0.00 
   12    7    5     -2.00      0.00 
   13    7    5     -4.95      0.00 
   14    7    5     -2.75      0.00 
  -14    8    5     -0.53      0.00 
  -13    8    5     -3.73      0.00 
  -12    8    5     -2.78      0.00 
  -11    8    5      0.54      0.00 
  -10    8    5      0.96      0.00 
   -9    8    5     -1.02      0.00 
   -8    8    5     -1.46      0.00 
   -7    8    5      0.23      0.00 
   -6    8    5      0.74      0.00 
   -5    8    5      1.36      0.00 
   -4    8    5      3.63      0.00 
   -3    8    5      6.48      0.00 
   -2    8    5      3.66      0.00 
   -1    8    5      1.03      0.00 
    0    8    5     -2.48      0.00 
    1    8    5     -7.51      0.00 
    2    8    5     -9.37      0.00 
    3    8    5     -8.01      0.00 
    4    8    5     -1.97      0.00 
    5    8    5     -2.72      0.00 
    6    8    5     -5.21      0.00 
    7    8    5     -2.10      0.00 
    8    8    5     -0.51      0.00 
    9    8    5      1.87      0.00 
   10    8    5      4.99      0.00 
   11    8    5      3.07      0.00 
   12    8    5     -0.17      0.00 
   13    8    5      2.76      0.00 
   14    8    5      3.74      0.00 
  -14    9    5     -0.50      0.00 
  -13    9    5     -2.83      0.00 
  -12    9    5     -2.13      0.00 
  -11    9    5     -1.96      0.00 
  -10    9    5     -0.06      0.00 
   -9    9    5      0.88      0.00 
   -8    9    5     -0.02      0.00 
   -7    9    5     -0.99      0.00 
   -6    9    5     -0.27      0.00 
   -5    9    5     -0.27      0.00 
   -4    9    5     -2.38      0.00 
   -3    9    5     -3.75      0.00 
   -2    9    5     -1.56      0.00 
   -1    9    5      4.97      0.00 
    0    9    5      7.08      0.00 
    1    9    5     -0.32      0.00 
    2    9    5     -4.02      0.00 
    3    9    5     -1.29      0.00 
    4    9    5     -3.80      0.00 
    5    9    5     -5.62      0.00 
    6    9    5     -5.55      0.00 
    7    9    5     -2.11      0.00 
    8    9    5     -0.18      0.00 
    9    9    5      0.61      0.00 
   10    9    5      0.02      0.00 
   11    9    5      3.55      0.00 
   12    9    5      2.25      0.00 
   13    9    5      0.56      0.00 
  -13   10    5      0.20      0.00 
  -12   10    5      1.48      0.00 
  -11   10    5      3.04      0.00 
  -10   10    5      2.13      0.00 
   -9   10    5      1.80      0.00 
   -8   10    5      0.41      0.00 
   -7   10    5     -1.78      0.00 
   -6   10    5     -4.24      0.00 
   -5   10    5     -3.30      0.00 
   -4   10    5     -1.47      0.00 
   -3   10    5     -0.29      0.00 
   -2   10    5      0.07      0.00 
   -1   10    5      0.68      0.00 
    0   10    5      1.86      0.00 
    1   10    5      3.68      0.00 
    2   10    5      2.35      0.00 
    3   10    5      0.72      0.00 
    4   10    5      4.32      0.00 
    5   10    5      5.09      0.00 
    6   10    5      3.34      0.00 
    7   10    5      1.55      0.00 
    8   10    5      0.34      0.00 
    9   10    5      0.46      0.00 
   10   10    5     -0.85      0.00 
   11   10    5     -2.67      0.00 
   12   10    5     -3.14      0.00 
   13   10    5     -2.04      0.00 
  -13   11    5     -1.28      0.00 
  -12   11    5     -2.69      0.00 
  -11   11    5     -2.10      0.00 
  -10   11    5      2.19      0.00 
   -9   11    5      3.62      0.00 
   -8   11    5      0.85      0.00 
   -7   11    5     -3.34      0.00 
   -6   11    5     -3.02      0.00 
   -5   11    5     -1.78      0.00 
   -4   11    5     -0.80      0.00 
   -3   11    5     -1.31      0.00 
   -2   11    5     -5.05      0.00 
   -1   11    5     -2.58      0.00 
    0   11    5      2.02      0.00 
    1   11    5      1.40      0.00 
    2   11    5     -1.37      0.00 
    3   11    5     -0.33      0.00 
    4   11    5     -1.22      0.00 
    5   11    5      1.21      0.00 
    6   11    5     -1.58      0.00 
    7   11    5     -4.07      0.00 
    8   11    5     -2.33      0.00 
    9   11    5     -2.23      0.00 
   10   11    5     -4.24      0.00 
   11   11    5      0.70      0.00 
   12   11    5     -0.74      0.00 
  -12   12    5     -1.55      0.00 
  -11   12    5     -2.65      0.00 
  -10   12    5     -1.88      0.00 
   -9   12    5      0.61      0.00 
   -8   12    5      0.69      0.00 
   -7   12    5      0.55      0.00 
   -6   12    5     -0.67      0.00 
   -5   12    5      0.40      0.00 
   -4   12    5      2.63      0.00 
   -3   12    5      1.06      0.00 
   -2   12    5     -0.08      0.00 
   -1   12    5     -0.04      0.00 
    0   12    5     -0.97      0.00 
    1   12    5     -0.89      0.00 
    2   12    5     -3.84      0.00 
    3   12    5     -4.09      0.00 
    4   12    5     -0.40      0.00 
    5   12    5      0.73      0.00 
    6   12    5      1.02      0.00 
    7   12    5      0.50      0.00 
    8   12    5      0.03      0.00 
    9   12    5     -1.59      0.00 
   10   12    5     -4.97      0.00 
   11   12    5     -3.85      0.00 
   12   12    5     -0.27      0.00 
  -11   13    5      2.13      0.00 
  -10   13    5      3.29      0.00 
   -9   13    5      2.37      0.00 
   -8   13    5      1.36      0.00 
   -7   13    5      0.38      0.00 
   -6   13    5      3.56      0.00 
   -5   13    5      4.71      0.00 
   -4   13    5      3.20      0.00 
   -3   13    5      0.64      0.00 
   -2   13    5     -3.88      0.00 
   -1   13    5     -2.05      0.00 
    0   13    5     -2.18      0.00 
    1   13    5     -1.69      0.00 
    2   13    5     -0.26      0.00 
    3   13    5      1.86      0.00 
    4   13    5     -1.37      0.00 
    5   13    5     -1.93      0.00 
    6   13    5     -1.43      0.00 
    7   13    5      1.81      0.00 
    8   13    5      4.74      0.00 
    9   13    5      3.63      0.00 
   10   13    5      2.24      0.00 
   11   13    5      5.13      0.00 
  -11   14    5     -4.80      0.00 
  -10   14    5     -2.20      0.00 
   -9   14    5      1.01      0.00 
   -8   14    5      1.85      0.00 
   -7   14    5      1.75      0.00 
   -6   14    5      0.83      0.00 
   -5   14    5      0.46      0.00 
   -4   14    5      0.53      0.00 
   -3   14    5      1.20      0.00 
   -2   14    5      1.79      0.00 
   -1   14    5      0.71      0.00 
    0   14    5     -1.12      0.00 
    1   14    5     -1.47      0.00 
    2   14    5     -2.80      0.00 
    3   14    5     -1.61      0.00 
    4   14    5      0.08      0.00 
    5   14    5     -0.43      0.00 
    6   14    5     -2.16      0.00 
    7   14    5     -4.17      0.00 
    8   14    5     -0.62      0.00 
    9   14    5      3.11      0.00 
   10   14    5      2.52      0.00 
  -10   15    5     -1.77      0.00 
   -9   15    5      1.27      0.00 
   -8   15    5      0.77      0.00 
   -7   15    5     -4.59      0.00 
   -6   15    5     -2.74      0.00 
   -5   15    5      0.03      0.00 
   -4   15    5     -1.19      0.00 
   -3   15    5      0.89      0.00 
   -2   15    5      1.50      0.00 
   -1   15    5      3.26      0.00 
    0   15    5      1.17      0.00 
    1   15    5      2.20      0.00 
    2   15    5      0.58      0.00 
    3   15    5      0.46      0.00 
    4   15    5      3.22      0.00 
    5   15    5      2.87      0.00 
    6   15    5      0.11      0.00 
    7   15    5      3.46      0.00 
    8   15    5      2.43      0.00 
    9   15    5     -3.41      0.00 
   -9   16    5      4.05      0.00 
   -8   16    5      3.16      0.00 
   -7   16    5     -2.63      0.00 
   -6   16    5     -6.39      0.00 
   -5   16    5     -3.50      0.00 
   -4   16    5      0.39      0.00 
   -3   16    5      5.40      0.00 
   -2   16    5      6.09      0.00 
   -1   16    5      1.61      0.00 
    0   16    5      1.11      0.00 
    1   16    5      2.54      0.00 
    2   16    5      2.06      0.00 
    3   16    5      4.59      0.00 
    4   16    5      6.48      0.00 
    5   16    5      4.82      0.00 
    6   16    5      2.74      0.00 
    7   16    5     -1.70      0.00 
    8   16    5     -3.35      0.00 
   -7   17    5     -6.24      0.00 
   -6   17    5     -2.77      0.00 
   -5   17    5      1.35      0.00 
   -4   17    5      0.22      0.00 
   -3   17    5      2.26      0.00 
   -2   17    5     -0.21      0.00 
   -1   17    5     -1.96      0.00 
    0   17    5     -1.26      0.00 
    1   17    5      1.18      0.00 
    2   17    5     -0.02      0.00 
    3   17    5     -0.30      0.00 
    4   17    5     -0.73      0.00 
    5   17    5     -0.86      0.00 
    6   17    5      1.33      0.00 
    7   17    5      3.41      0.00 
   -6   18    5     -1.62      0.00 
   -5   18    5     -1.61      0.00 
   -4   18    5     -1.86      0.00 
   -3   18    5     -1.66      0.00 
   -2   18    5     -1.24      0.00 
   -1   18    5     -2.74      0.00 
    0   18    5     -4.77      0.00 
    1   18    5     -5.03      0.00 
    2   18    5     -1.57      0.00 
    3   18    5     -0.36      0.00 
    4   18    5     -2.69      0.00 
    5   18    5     -3.57      0.00 
   -3   19    5     -0.70      0.00 
   -2   19    5     -2.71      0.00 
   -1   19    5     -2.52      0.00 
    0   19    5     -0.07      0.00 
    1   19    5     -1.47      0.00 
    2   19    5     -4.79      0.00 
    3   19    5     -3.26      0.00 
  -15    0    6     -4.89      0.00 
  -14    0    6     -2.73      0.00 
  -13    0    6      2.40      0.00 
  -12    0    6      3.02      0.00 
  -11    0    6     -0.22      0.00 
  -10    0    6     -0.46      0.00 
   -9    0    6      1.04      0.00 
   -8    0    6     -0.97      0.00 
   -7    0    6     -0.59      0.00 
   -6    0    6      0.59      0.00 
   -5    0    6     -5.06      0.00 
   -4    0    6    -10.99      0.00 
   -3    0    6    -17.32      0.00 
   -2    0    6    -30.99      0.00 
   -1    0    6    -63.40      0.00 
    0    0    6    -87.87      0.00 
    1    0    6    -43.49      0.00 
    2    0    6     20.28      0.00 
    3    0    6     28.48      0.00 
    4    0    6     16.62      0.00 
    5    0    6      6.96      0.00 
    6    0    6      3.40      0.00 
    7    0    6     -2.46      0.00 
    8    0    6     -2.63      0.00 
    9    0    6     -1.85      0.00 
   10    0    6     -3.17      0.00 
   11    0    6     -4.97      0.00 
   12    0    6     -2.23      0.00 
   13    0    6      1.48      0.00 
   14    0    6     -1.75      0.00 
   15    0    6     -3.36      0.00 
  -15    1    6     -6.95      0.00 
  -14    1    6     -3.64      0.00 
  -13    1    6     -0.43      0.00 
  -12    1    6     -2.33      0.00 
  -11    1    6     -1.78      0.00 
  -10    1    6      0.13      0.00 
   -9    1    6     -0.42      0.00 
   -8    1    6     -0.92      0.00 
   -7    1    6      1.54      0.00 
   -6    1    6      4.04      0.00 
   -5    1    6      3.42      0.00 
   -4    1    6     -0.97      0.00 
   -3    1    6     -7.56      0.00 
   -2    1    6    -10.71      0.00 
   -1    1    6    -14.72      0.00 
    0    1    6    -30.66      0.00 
    1    1    6    -36.40      0.00 
    2    1    6    -17.66      0.00 
    3    1    6     -2.38      0.00 
    4    1    6      4.63      0.00 
    5    1    6      4.23      0.00 
    6    1    6      0.83      0.00 
    7    1    6      1.25      0.00 
    8    1    6      1.29      0.00 
    9    1    6      0.27      0.00 
   10    1    6      0.09      0.00 
   11    1    6      0.44      0.00 
   12    1    6      2.83      0.00 
   13    1    6      3.93      0.00 
   14    1    6      0.57      0.00 
   15    1    6      1.00      0.00 
  -15    2    6     -2.37      0.00 
  -14    2    6     -0.99      0.00 
  -13    2    6      2.44      0.00 
  -12    2    6      1.73      0.00 
  -11    2    6     -0.36      0.00 
  -10    2    6     -0.32      0.00 
   -9    2    6     -1.81      0.00 
   -8    2    6     -5.71      0.00 
   -7    2    6     -3.95      0.00 
   -6    2    6      1.75      0.00 
   -5    2    6      3.92      0.00 
   -4    2    6      8.93      0.00 
   -3    2    6     23.66      0.00 
   -2    2    6     37.75      0.00 
   -1    2    6     22.61      0.00 
    0    2    6     -3.08      0.00 
    1    2    6      4.94      0.00 
    2    2    6     18.74      0.00 
    3    2    6      5.12      0.00 
    4    2    6     -5.90      0.00 
    5    2    6     -9.33      0.00 
    6    2    6     -2.60      0.00 
    7    2    6      0.68      0.00 
    8    2    6      0.40      0.00 
    9    2    6      1.53      0.00 
   10    2    6      3.01      0.00 
   11    2    6      1.84      0.00 
   12    2    6      2.22      0.00 
   13    2    6      4.84      0.00 
   14    2    6      2.32      0.00 
   15    2    6     -0.14      0.00 
  -15    3    6      2.12      0.00 
  -14    3    6      0.86      0.00 
  -13    3    6      0.19      0.00 
  -12    3    6     -0.57      0.00 
  -11    3    6      0.30      0.00 
  -10    3    6     -0.06      0.00 
   -9    3    6     -0.27      0.00 
   -8    3    6      1.62      0.00 
   -7    3    6      3.55      0.00 
   -6    3    6      3.48      0.00 
   -5    3    6      1.07      0.00 
   -4    3    6     -1.44      0.00 
   -3    3    6     -4.44      0.00 
   -2    3    6     -5.01      0.00 
   -1    3    6      2.70      0.00 
    0    3    6      4.71      0.00 
    1    3    6      1.09      0.00 
    2    3    6      6.78      0.00 
    3    3    6      8.16      0.00 
    4    3    6      9.01      0.00 
    5    3    6      3.25      0.00 
    6    3    6     -5.97      0.00 
    7    3    6     -7.98      0.00 
    8    3    6     -5.18      0.00 
    9    3    6     -3.69      0.00 
   10    3    6     -4.01      0.00 
   11    3    6     -3.22      0.00 
   12    3    6     -0.25      0.00 
   13    3    6      1.91      0.00 
   14    3    6     -2.58      0.00 
   15    3    6     -4.78      0.00 
  -15    4    6      1.55      0.00 
  -14    4    6      1.54      0.00 
  -13    4    6      3.21      0.00 
  -12    4    6      1.72      0.00 
  -11    4    6      0.39      0.00 
  -10    4    6      0.13      0.00 
   -9    4    6      0.09      0.00 
   -8    4    6      2.55      0.00 
   -7    4    6      4.70      0.00 
   -6    4    6      5.19      0.00 
   -5    4    6      4.23      0.00 
   -4    4    6     -0.81      0.00 
   -3    4    6     -5.05      0.00 
   -2    4    6     -0.94      0.00 
   -1    4    6     -5.74      0.00 
    0    4    6    -10.80      0.00 
    1    4    6     -4.50      0.00 
    2    4    6      2.99      0.00 
    3    4    6     -1.72      0.00 
    4    4    6     -3.02      0.00 
    5    4    6      2.03      0.00 
    6    4    6      6.92      0.00 
    7    4    6      2.33      0.00 
    8    4    6     -2.39      0.00 
    9    4    6     -0.32      0.00 
   10    4    6      1.30      0.00 
   11    4    6      0.64      0.00 
   12    4    6      2.56      0.00 
   13    4    6      7.10      0.00 
   14    4    6      3.41      0.00 
   15    4    6     -1.72      0.00 
  -15    5    6      1.68      0.00 
  -14    5    6     -0.73      0.00 
  -13    5    6      0.11      0.00 
  -12    5    6      1.22      0.00 
  -11    5    6      0.41      0.00 
  -10    5    6     -0.97      0.00 
   -9    5    6     -3.21      0.00 
   -8    5    6     -3.77      0.00 
   -7    5    6     -3.42      0.00 
   -6    5    6     -0.93      0.00 
   -5    5    6      1.17      0.00 
   -4    5    6      1.67      0.00 
   -3    5    6      0.80      0.00 
   -2    5    6     -1.23      0.00 
   -1    5    6     -4.13      0.00 
    0    5    6     -5.47      0.00 
    1    5    6     -5.09      0.00 
    2    5    6     -1.22      0.00 
    3    5    6      0.90      0.00 
    4    5    6      0.47      0.00 
    5    5    6     -0.22      0.00 
    6    5    6      2.15      0.00 
    7    5    6      2.22      0.00 
    8    5    6      1.31      0.00 
    9    5    6     -0.60      0.00 
   10    5    6     -3.57      0.00 
   11    5    6     -1.03      0.00 
   12    5    6      1.71      0.00 
   13    5    6      0.29      0.00 
   14    5    6     -0.89      0.00 
  -15    6    6     -1.63      0.00 
  -14    6    6     -5.59      0.00 
  -13    6    6     -4.71      0.00 
  -12    6    6     -3.88      0.00 
  -11    6    6     -0.46      0.00 
  -10    6    6      1.32      0.00 
   -9    6    6     -1.61      0.00 
   -8    6    6     -1.98      0.00 
   -7    6    6     -1.85      0.00 
   -6    6    6     -1.65      0.00 
   -5    6    6     -2.09      0.00 
   -4    6    6     -2.69      0.00 
   -3    6    6      0.55      0.00 
   -2    6    6      7.70      0.00 
   -1    6    6      3.26      0.00 
    0    6    6     -1.16      0.00 
    1    6    6      0.31      0.00 
    2    6    6      2.38      0.00 
    3    6    6     -2.98      0.00 
    4    6    6     -4.70      0.00 
    5    6    6      0.38      0.00 
    6    6    6      3.54      0.00 
    7    6    6      2.39      0.00 
    8    6    6      2.11      0.00 
    9    6    6      0.38      0.00 
   10    6    6     -2.00      0.00 
   11    6    6     -2.85      0.00 
   12    6    6     -3.29      0.00 
   13    6    6     -0.81      0.00 
   14    6    6     -1.46      0.00 
  -14    7    6      0.72      0.00 
  -13    7    6      1.89      0.00 
  -12    7    6      1.07      0.00 
  -11    7    6     -0.41      0.00 
  -10    7    6      1.94      0.00 
   -9    7    6      2.70      0.00 
   -8    7    6      3.88      0.00 
   -7    7    6      2.49      0.00 
   -6    7    6      1.47      0.00 
   -5    7    6      2.47      0.00 
   -4    7    6      4.19      0.00 
   -3    7    6      1.97      0.00 
   -2    7    6      0.93      0.00 
   -1    7    6      0.99      0.00 
    0    7    6      1.42      0.00 
    1    7    6      2.04      0.00 
    2    7    6      0.58      0.00 
    3    7    6     -0.73      0.00 
    4    7    6     -4.36      0.00 
    5    7    6     -3.99      0.00 
    6    7    6      1.87      0.00 
    7    7    6      2.62      0.00 
    8    7    6      1.50      0.00 
    9    7    6      2.41      0.00 
   10    7    6      0.04      0.00 
   11    7    6      1.04      0.00 
   12    7    6      2.10      0.00 
   13    7    6     -2.15      0.00 
   14    7    6     -4.14      0.00 
  -14    8    6      1.48      0.00 
  -13    8    6      0.06      0.00 
  -12    8    6     -3.30      0.00 
  -11    8    6     -2.68      0.00 
  -10    8    6     -1.77      0.00 
   -9    8    6     -4.19      0.00 
   -8    8    6     -3.24      0.00 
   -7    8    6     -0.68      0.00 
   -6    8    6      1.38      0.00 
   -5    8    6      0.31      0.00 
   -4    8    6     -0.07      0.00 
   -3    8    6      1.07      0.00 
   -2    8    6      1.66      0.00 
   -1    8    6     -4.51      0.00 
    0    8    6     -9.65      0.00 
    1    8    6     -5.40      0.00 
    2    8    6     -0.01      0.00 
    3    8    6     -2.99      0.00 
    4    8    6     -5.17      0.00 
    5    8    6     -3.53      0.00 
    6    8    6     -0.53      0.00 
    7    8    6      0.10      0.00 
    8    8    6      0.43      0.00 
    9    8    6      1.40      0.00 
   10    8    6      3.92      0.00 
   11    8    6      2.89      0.00 
   12    8    6      2.33      0.00 
   13    8    6      4.95      0.00 
  -14    9    6     -0.71      0.00 
  -13    9    6      0.53      0.00 
  -12    9    6      1.59      0.00 
  -11    9    6     -2.00      0.00 
  -10    9    6     -2.19      0.00 
   -9    9    6     -1.43      0.00 
   -8    9    6      0.88      0.00 
   -7    9    6      0.87      0.00 
   -6    9    6      2.22      0.00 
   -5    9    6      1.85      0.00 
   -4    9    6     -1.79      0.00 
   -3    9    6     -6.01      0.00 
   -2    9    6     -7.00      0.00 
   -1    9    6     -6.88      0.00 
    0    9    6     -6.83      0.00 
    1    9    6     -4.93      0.00 
    2    9    6     -1.23      0.00 
    3    9    6      1.51      0.00 
    4    9    6     -0.86      0.00 
    5    9    6     -1.96      0.00 
    6    9    6     -0.83      0.00 
    7    9    6     -1.70      0.00 
    8    9    6     -3.50      0.00 
    9    9    6     -3.65      0.00 
   10    9    6     -6.15      0.00 
   11    9    6     -3.71      0.00 
   12    9    6     -0.05      0.00 
   13    9    6      1.14      0.00 
  -13   10    6     -1.31      0.00 
  -12   10    6      1.96      0.00 
  -11   10    6      2.24      0.00 
  -10   10    6      0.24      0.00 
   -9   10    6     -1.03      0.00 
   -8   10    6      0.98      0.00 
   -7   10    6      2.98      0.00 
   -6   10    6      3.49      0.00 
   -5   10    6      2.66      0.00 
   -4   10    6      3.56      0.00 
   -3   10    6      4.50      0.00 
   -2   10    6      4.47      0.00 
   -1   10    6      1.44      0.00 
    0   10    6     -4.75      0.00 
    1   10    6     -2.57      0.00 
    2   10    6      2.49      0.00 
    3   10    6      2.72      0.00 
    4   10    6      3.96      0.00 
    5   10    6      4.48      0.00 
    6   10    6      5.68      0.00 
    7   10    6      6.28      0.00 
    8   10    6      3.38      0.00 
    9   10    6     -0.56      0.00 
   10   10    6     -0.95      0.00 
   11   10    6     -5.56      0.00 
   12   10    6     -5.11      0.00 
   13   10    6     -1.77      0.00 
  -13   11    6     -1.30      0.00 
  -12   11    6     -1.54      0.00 
  -11   11    6     -2.84      0.00 
  -10   11    6     -0.54      0.00 
   -9   11    6     -1.85      0.00 
   -8   11    6     -1.12      0.00 
   -7   11    6      0.91      0.00 
   -6   11    6      3.86      0.00 
   -5   11    6      4.13      0.00 
   -4   11    6      1.43      0.00 
   -3   11    6      1.94      0.00 
   -2   11    6      3.11      0.00 
   -1   11    6      2.80      0.00 
    0   11    6      3.42      0.00 
    1   11    6      1.43      0.00 
    2   11    6      3.54      0.00 
    3   11    6      5.61      0.00 
    4   11    6      2.46      0.00 
    5   11    6      0.33      0.00 
    6   11    6      0.53      0.00 
    7   11    6      1.50      0.00 
    8   11    6      0.79      0.00 
    9   11    6      1.44      0.00 
   10   11    6      3.10      0.00 
   11   11    6      6.51      0.00 
   12   11    6      3.38      0.00 
  -12   12    6      1.48      0.00 
  -11   12    6     -0.66      0.00 
  -10   12    6     -3.82      0.00 
   -9   12    6     -6.04      0.00 
   -8   12    6     -3.84      0.00 
   -7   12    6      0.08      0.00 
   -6   12    6      0.93      0.00 
   -5   12    6     -1.39      0.00 
   -4   12    6     -3.43      0.00 
   -3   12    6     -2.92      0.00 
   -2   12    6      1.34      0.00 
   -1   12    6      3.39      0.00 
    0   12    6      0.23      0.00 
    1   12    6      0.75      0.00 
    2   12    6      0.45      0.00 
    3   12    6     -0.35      0.00 
    4   12    6      1.06      0.00 
    5   12    6      0.40      0.00 
    6   12    6     -0.25      0.00 
    7   12    6      1.74      0.00 
    8   12    6      1.54      0.00 
    9   12    6      0.76      0.00 
   10   12    6      4.41      0.00 
   11   12    6      0.70      0.00 
   12   12    6     -0.24      0.00 
  -11   13    6      5.46      0.00 
  -10   13    6      2.47      0.00 
   -9   13    6     -2.82      0.00 
   -8   13    6     -1.74      0.00 
   -7   13    6     -0.24      0.00 
   -6   13    6      1.21      0.00 
   -5   13    6      3.16      0.00 
   -4   13    6      0.82      0.00 
   -3   13    6     -1.43      0.00 
   -2   13    6     -1.53      0.00 
   -1   13    6     -2.45      0.00 
    0   13    6     -1.10      0.00 
    1   13    6     -1.84      0.00 
    2   13    6      0.67      0.00 
    3   13    6      0.21      0.00 
    4   13    6     -2.79      0.00 
    5   13    6     -3.97      0.00 
    6   13    6     -2.49      0.00 
    7   13    6      1.68      0.00 
    8   13    6      1.35      0.00 
    9   13    6      0.19      0.00 
   10   13    6      1.12      0.00 
   11   13    6      2.69      0.00 
  -11   14    6      1.20      0.00 
  -10   14    6      2.72      0.00 
   -9   14    6      1.81      0.00 
   -8   14    6      1.83      0.00 
   -7   14    6      2.36      0.00 
   -6   14    6      0.48      0.00 
   -5   14    6     -2.95      0.00 
   -4   14    6     -3.30      0.00 
   -3   14    6     -2.78      0.00 
   -2   14    6     -0.50      0.00 
   -1   14    6      0.63      0.00 
    0   14    6      0.76      0.00 
    1   14    6      1.93      0.00 
    2   14    6     -1.48      0.00 
    3   14    6     -1.85      0.00 
    4   14    6     -2.12      0.00 
    5   14    6     -0.43      0.00 
    6   14    6      2.66      0.00 
    7   14    6     -0.25      0.00 
    8   14    6     -3.69      0.00 
    9   14    6     -1.42      0.00 
   10   14    6      1.38      0.00 
  -10   15    6      0.69      0.00 
   -9   15    6     -1.66      0.00 
   -8   15    6     -3.08      0.00 
   -7   15    6     -2.83      0.00 
   -6   15    6     -0.88      0.00 
   -5   15    6     -0.11      0.00 
   -4   15    6     -0.45      0.00 
   -3   15    6     -2.42      0.00 
   -2   15    6     -3.71      0.00 
   -1   15    6     -1.79      0.00 
    0   15    6      1.09      0.00 
    1   15    6     -0.54      0.00 
    2   15    6      1.20      0.00 
    3   15    6     -0.07      0.00 
    4   15    6     -1.60      0.00 
    5   15    6     -1.05      0.00 
    6   15    6      0.43      0.00 
    7   15    6      2.68      0.00 
    8   15    6      0.77      0.00 
    9   15    6     -2.82      0.00 
   -9   16    6     -1.79      0.00 
   -8   16    6      0.00      0.00 
   -7   16    6      5.84      0.00 
   -6   16    6      5.50      0.00 
   -5   16    6     -1.58      0.00 
   -4   16    6     -0.28      0.00 
   -3   16    6      0.88      0.00 
   -2   16    6     -1.02      0.00 
   -1   16    6     -1.08      0.00 
    0   16    6     -0.74      0.00 
    1   16    6      0.23      0.00 
    2   16    6     -0.29      0.00 
    3   16    6      3.74      0.00 
    4   16    6      2.89      0.00 
    5   16    6      1.06      0.00 
    6   16    6      0.91      0.00 
    7   16    6     -2.85      0.00 
    8   16    6     -3.73      0.00 
   -7   17    6      2.72      0.00 
   -6   17    6      6.97      0.00 
   -5   17    6      4.95      0.00 
   -4   17    6      1.24      0.00 
   -3   17    6     -1.74      0.00 
   -2   17    6     -2.50      0.00 
   -1   17    6      1.05      0.00 
    0   17    6      3.66      0.00 
    1   17    6      0.98      0.00 
    2   17    6      1.11      0.00 
    3   17    6      0.17      0.00 
    4   17    6     -0.65      0.00 
    5   17    6     -2.26      0.00 
    6   17    6     -2.31      0.00 
    7   17    6     -0.16      0.00 
   -6   18    6      3.74      0.00 
   -5   18    6      3.94      0.00 
   -4   18    6      5.53      0.00 
   -3   18    6      2.24      0.00 
   -2   18    6     -0.13      0.00 
   -1   18    6      2.49      0.00 
    0   18    6      0.50      0.00 
    1   18    6      0.70      0.00 
    2   18    6      1.85      0.00 
    3   18    6     -0.23      0.00 
    4   18    6     -4.11      0.00 
    5   18    6     -3.80      0.00 
   -3   19    6      4.00      0.00 
   -2   19    6      0.67      0.00 
   -1   19    6     -3.87      0.00 
    0   19    6     -2.73      0.00 
    1   19    6      0.90      0.00 
    2   19    6      0.91      0.00 
  -15    1    7      3.67      0.00 
  -14    1    7      4.11      0.00 
  -13    1    7      0.40      0.00 
  -12    1    7     -3.29      0.00 
  -11    1    7      0.67      0.00 
  -10    1    7      1.29      0.00 
   -9    1    7      2.13      0.00 
   -8    1    7      3.51      0.00 
   -7    1    7      4.27      0.00 
   -6    1    7      0.18      0.00 
   -5    1    7      0.04      0.00 
   -4    1    7      4.06      0.00 
   -3    1    7     -2.83      0.00 
   -2    1    7     -9.15      0.00 
   -1    1    7      0.30      0.00 
    0    1    7     33.45      0.00 
    1    1    7     29.53      0.00 
    2    1    7     -5.83      0.00 
    3    1    7    -20.03      0.00 
    4    1    7    -13.24      0.00 
    5    1    7     -3.86      0.00 
    6    1    7     -2.80      0.00 
    7    1    7     -1.19      0.00 
    8    1    7     -0.83      0.00 
    9    1    7     -0.53      0.00 
   10    1    7     -2.56      0.00 
   11    1    7     -1.39      0.00 
   12    1    7     -0.82      0.00 
   13    1    7     -2.93      0.00 
   14    1    7     -0.96      0.00 
   15    1    7      1.69      0.00 
  -15    2    7      3.25      0.00 
  -14    2    7      2.51      0.00 
  -13    2    7     -0.82      0.00 
  -12    2    7      2.05      0.00 
  -11    2    7      2.84      0.00 
  -10    2    7      1.15      0.00 
   -9    2    7     -0.17      0.00 
   -8    2    7     -0.07      0.00 
   -7    2    7     -2.05      0.00 
   -6    2    7     -4.29      0.00 
   -5    2    7     -4.21      0.00 
   -4    2    7     -3.02      0.00 
   -3    2    7      2.35      0.00 
   -2    2    7     11.06      0.00 
   -1    2    7     13.91      0.00 
    0    2    7     21.92      0.00 
    1    2    7     36.06      0.00 
    2    2    7     27.03      0.00 
    3    2    7      9.84      0.00 
    4    2    7     -2.46      0.00 
    5    2    7     -4.69      0.00 
    6    2    7      2.62      0.00 
    7    2    7      5.48      0.00 
    8    2    7      1.58      0.00 
    9    2    7      0.51      0.00 
   10    2    7      1.43      0.00 
   11    2    7      2.95      0.00 
   12    2    7      1.19      0.00 
   13    2    7     -3.20      0.00 
   14    2    7      0.03      0.00 
   15    2    7      3.27      0.00 
  -15    3    7      1.79      0.00 
  -14    3    7      0.46      0.00 
  -13    3    7     -2.52      0.00 
  -12    3    7     -3.44      0.00 
  -11    3    7     -0.24      0.00 
  -10    3    7     -1.74      0.00 
   -9    3    7     -0.58      0.00 
   -8    3    7      0.47      0.00 
   -7    3    7      0.94      0.00 
   -6    3    7     -1.62      0.00 
   -5    3    7     -3.53      0.00 
   -4    3    7     -2.32      0.00 
   -3    3    7     -5.55      0.00 
   -2    3    7    -13.92      0.00 
   -1    3    7    -15.36      0.00 
    0    3    7      1.09      0.00 
    1    3    7      3.11      0.00 
    2    3    7     -3.12      0.00 
    3    3    7      1.90      0.00 
    4    3    7     11.44      0.00 
    5    3    7     14.23      0.00 
    6    3    7      5.95      0.00 
    7    3    7     -0.16      0.00 
    8    3    7      1.11      0.00 
    9    3    7      2.86      0.00 
   10    3    7      0.04      0.00 
   11    3    7      0.50      0.00 
   12    3    7     -0.07      0.00 
   13    3    7     -4.85      0.00 
   14    3    7     -4.47      0.00 
   15    3    7      0.63      0.00 
  -15    4    7     -3.48      0.00 
  -14    4    7     -1.94      0.00 
  -13    4    7     -1.56      0.00 
  -12    4    7     -2.97      0.00 
  -11    4    7     -5.12      0.00 
  -10    4    7     -1.53      0.00 
   -9    4    7      1.69      0.00 
   -8    4    7      3.10      0.00 
   -7    4    7      2.70      0.00 
   -6    4    7      1.58      0.00 
   -5    4    7      1.06      0.00 
   -4    4    7      2.07      0.00 
   -3    4    7      2.96      0.00 
   -2    4    7      2.26      0.00 
   -1    4    7     -1.72      0.00 
    0    4    7     -7.24      0.00 
    1    4    7     -9.14      0.00 
    2    4    7    -13.95      0.00 
    3    4    7    -14.16      0.00 
    4    4    7    -10.60      0.00 
    5    4    7     -4.97      0.00 
    6    4    7     -0.59      0.00 
    7    4    7      3.44      0.00 
    8    4    7      3.20      0.00 
    9    4    7      2.75      0.00 
   10    4    7      2.14      0.00 
   11    4    7      0.94      0.00 
   12    4    7     -2.15      0.00 
   13    4    7     -4.54      0.00 
   14    4    7     -3.21      0.00 
  -15    5    7     -3.68      0.00 
  -14    5    7     -0.36      0.00 
  -13    5    7      2.15      0.00 
  -12    5    7      2.11      0.00 
  -11    5    7      2.05      0.00 
  -10    5    7     -0.79      0.00 
   -9    5    7      1.19      0.00 
   -8    5    7     -0.03      0.00 
   -7    5    7     -1.77      0.00 
   -6    5    7     -3.15      0.00 
   -5    5    7     -3.70      0.00 
   -4    5    7     -1.44      0.00 
   -3    5    7      1.41      0.00 
   -2    5    7     -1.55      0.00 
   -1    5    7     -2.45      0.00 
    0    5    7      2.89      0.00 
    1    5    7      0.20      0.00 
    2    5    7     -6.01      0.00 
    3    5    7     -6.48      0.00 
    4    5    7     -2.72      0.00 
    5    5    7     -4.43      0.00 
    6    5    7     -6.73      0.00 
    7    5    7     -1.83      0.00 
    8    5    7      1.65      0.00 
    9    5    7      1.78      0.00 
   10    5    7      1.69      0.00 
   11    5    7      2.14      0.00 
   12    5    7      0.89      0.00 
   13    5    7     -2.95      0.00 
   14    5    7     -1.12      0.00 
  -15    6    7     -0.81      0.00 
  -14    6    7      1.64      0.00 
  -13    6    7      1.48      0.00 
  -12    6    7      1.93      0.00 
  -11    6    7      1.72      0.00 
  -10    6    7      0.90      0.00 
   -9    6    7     -0.56      0.00 
   -8    6    7     -0.43      0.00 
   -7    6    7     -0.98      0.00 
   -6    6    7     -1.79      0.00 
   -5    6    7     -4.82      0.00 
   -4    6    7     -8.86      0.00 
   -3    6    7     -8.60      0.00 
   -2    6    7     -5.57      0.00 
   -1    6    7     -2.24      0.00 
    0    6    7      0.76      0.00 
    1    6    7      2.35      0.00 
    2    6    7      4.85      0.00 
    3    6    7      5.67      0.00 
    4    6    7      5.49      0.00 
    5    6    7      5.52      0.00 
    6    6    7     -0.34      0.00 
    7    6    7     -1.83      0.00 
    8    6    7     -1.37      0.00 
    9    6    7      0.95      0.00 
   10    6    7      3.39      0.00 
   11    6    7      3.94      0.00 
   12    6    7     -0.92      0.00 
   13    6    7      0.52      0.00 
   14    6    7      4.53      0.00 
  -14    7    7      0.85      0.00 
  -13    7    7      0.91      0.00 
  -12    7    7      2.13      0.00 
  -11    7    7      1.64      0.00 
  -10    7    7     -1.98      0.00 
   -9    7    7      0.80      0.00 
   -8    7    7      1.92      0.00 
   -7    7    7      0.96      0.00 
   -6    7    7      0.03      0.00 
   -5    7    7      1.80      0.00 
   -4    7    7      2.67      0.00 
   -3    7    7      0.17      0.00 
   -2    7    7     -4.65      0.00 
   -1    7    7     -1.61      0.00 
    0    7    7      6.21      0.00 
    1    7    7      6.61      0.00 
    2    7    7      3.18      0.00 
    3    7    7      4.57      0.00 
    4    7    7      7.43      0.00 
    5    7    7      6.79      0.00 
    6    7    7      2.03      0.00 
    7    7    7     -1.25      0.00 
    8    7    7     -3.74      0.00 
    9    7    7     -4.22      0.00 
   10    7    7     -4.92      0.00 
   11    7    7     -5.71      0.00 
   12    7    7     -3.95      0.00 
   13    7    7     -5.16      0.00 
   14    7    7     -4.16      0.00 
  -14    8    7      0.31      0.00 
  -13    8    7     -2.28      0.00 
  -12    8    7     -2.21      0.00 
  -11    8    7     -0.34      0.00 
  -10    8    7      1.51      0.00 
   -9    8    7      0.50      0.00 
   -8    8    7     -2.02      0.00 
   -7    8    7     -3.45      0.00 
   -6    8    7     -2.04      0.00 
   -5    8    7     -0.63      0.00 
   -4    8    7      1.95      0.00 
   -3    8    7      5.50      0.00 
   -2    8    7      5.77      0.00 
   -1    8    7      3.22      0.00 
    0    8    7      3.62      0.00 
    1    8    7      1.26      0.00 
    2    8    7     -1.63      0.00 
    3    8    7     -4.17      0.00 
    4    8    7     -1.37      0.00 
    5    8    7      1.83      0.00 
    6    8    7     -1.34      0.00 
    7    8    7     -0.93      0.00 
    8    8    7     -0.30      0.00 
    9    8    7     -0.74      0.00 
   10    8    7     -0.80      0.00 
   11    8    7      1.67      0.00 
   12    8    7     -0.14      0.00 
   13    8    7      0.82      0.00 
  -14    9    7      0.89      0.00 
  -13    9    7      1.25      0.00 
  -12    9    7      2.06      0.00 
  -11    9    7      1.56      0.00 
  -10    9    7      1.04      0.00 
   -9    9    7      2.05      0.00 
   -8    9    7      2.23      0.00 
   -7    9    7      1.32      0.00 
   -6    9    7     -0.86      0.00 
   -5    9    7     -0.97      0.00 
   -4    9    7     -0.69      0.00 
   -3    9    7     -1.04      0.00 
   -2    9    7     -2.48      0.00 
   -1    9    7     -1.10      0.00 
    0    9    7      3.61      0.00 
    1    9    7      3.92      0.00 
    2    9    7     -2.39      0.00 
    3    9    7     -2.13      0.00 
    4    9    7     -2.25      0.00 
    5    9    7     -3.53      0.00 
    6    9    7     -6.46      0.00 
    7    9    7     -6.05      0.00 
    8    9    7     -2.40      0.00 
    9    9    7      1.56      0.00 
   10    9    7      2.48      0.00 
   11    9    7      4.85      0.00 
   12    9    7      5.79      0.00 
   13    9    7      0.73      0.00 
  -13   10    7     -0.95      0.00 
  -12   10    7      0.62      0.00 
  -11   10    7      3.67      0.00 
  -10   10    7      3.97      0.00 
   -9   10    7      2.79      0.00 
   -8   10    7      2.57      0.00 
   -7   10    7      1.33      0.00 
   -6   10    7     -1.18      0.00 
   -5   10    7     -4.02      0.00 
   -4   10    7     -3.11      0.00 
   -3   10    7     -1.93      0.00 
   -2   10    7     -0.02      0.00 
   -1   10    7      1.97      0.00 
    0   10    7      3.19      0.00 
    1   10    7      3.61      0.00 
    2   10    7      3.95      0.00 
    3   10    7      1.27      0.00 
    4   10    7      2.68      0.00 
    5   10    7      3.19      0.00 
    6   10    7      0.87      0.00 
    7   10    7     -0.46      0.00 
    8   10    7     -0.90      0.00 
    9   10    7      1.08      0.00 
   10   10    7      2.17      0.00 
   11   10    7      0.71      0.00 
   12   10    7     -2.17      0.00 
  -13   11    7      2.25      0.00 
  -12   11    7      0.06      0.00 
  -11   11    7     -1.80      0.00 
  -10   11    7      1.38      0.00 
   -9   11    7      3.18      0.00 
   -8   11    7      2.24      0.00 
   -7   11    7     -2.08      0.00 
   -6   11    7     -4.49      0.00 
   -5   11    7     -3.04      0.00 
   -4   11    7     -1.72      0.00 
   -3   11    7     -1.46      0.00 
   -2   11    7     -3.67      0.00 
   -1   11    7     -3.72      0.00 
    0   11    7     -0.01      0.00 
    1   11    7      3.24      0.00 
    2   11    7      0.38      0.00 
    3   11    7      1.33      0.00 
    4   11    7     -0.11      0.00 
    5   11    7      1.27      0.00 
    6   11    7      1.38      0.00 
    7   11    7     -2.80      0.00 
    8   11    7     -4.73      0.00 
    9   11    7     -1.63      0.00 
   10   11    7     -2.35      0.00 
   11   11    7     -0.50      0.00 
   12   11    7      2.64      0.00 
  -12   12    7     -1.56      0.00 
  -11   12    7     -4.52      0.00 
  -10   12    7     -4.36      0.00 
   -9   12    7     -0.19      0.00 
   -8   12    7      1.08      0.00 
   -7   12    7     -1.02      0.00 
   -6   12    7     -2.29      0.00 
   -5   12    7     -4.17      0.00 
   -4   12    7     -1.82      0.00 
   -3   12    7      0.55      0.00 
   -2   12    7     -0.79      0.00 
   -1   12    7     -1.64      0.00 
    0   12    7     -1.30      0.00 
    1   12    7      0.30      0.00 
    2   12    7     -0.78      0.00 
    3   12    7     -5.69      0.00 
    4   12    7     -2.47      0.00 
    5   12    7      0.30      0.00 
    6   12    7      1.88      0.00 
    7   12    7      1.24      0.00 
    8   12    7      1.10      0.00 
    9   12    7      1.52      0.00 
   10   12    7     -1.74      0.00 
   11   12    7     -5.49      0.00 
  -11   13    7      3.32      0.00 
  -10   13    7      3.96      0.00 
   -9   13    7      2.02      0.00 
   -8   13    7      1.91      0.00 
   -7   13    7      0.30      0.00 
   -6   13    7      0.76      0.00 
   -5   13    7      2.85      0.00 
   -4   13    7      4.39      0.00 
   -3   13    7      5.05      0.00 
   -2   13    7     -0.28      0.00 
   -1   13    7     -3.04      0.00 
    0   13    7     -3.11      0.00 
    1   13    7     -3.40      0.00 
    2   13    7     -3.21      0.00 
    3   13    7     -0.02      0.00 
    4   13    7     -1.66      0.00 
    5   13    7     -3.15      0.00 
    6   13    7     -3.98      0.00 
    7   13    7     -2.08      0.00 
    8   13    7      1.17      0.00 
    9   13    7      1.86      0.00 
   10   13    7     -0.72      0.00 
   11   13    7      0.12      0.00 
  -11   14    7     -0.05      0.00 
  -10   14    7      0.80      0.00 
   -9   14    7      3.85      0.00 
   -8   14    7      2.45      0.00 
   -7   14    7      0.74      0.00 
   -6   14    7      0.93      0.00 
   -5   14    7     -0.83      0.00 
   -4   14    7     -1.59      0.00 
   -3   14    7      0.25      0.00 
   -2   14    7      1.37      0.00 
   -1   14    7      1.32      0.00 
    0   14    7      0.17      0.00 
    1   14    7     -1.41      0.00 
    2   14    7     -3.53      0.00 
    3   14    7     -5.74      0.00 
    4   14    7     -1.86      0.00 
    5   14    7     -1.67      0.00 
    6   14    7     -1.23      0.00 
    7   14    7     -5.12      0.00 
    8   14    7     -4.82      0.00 
    9   14    7      0.97      0.00 
   10   14    7      3.53      0.00 
  -10   15    7     -0.59      0.00 
   -9   15    7      0.76      0.00 
   -8   15    7      1.75      0.00 
   -7   15    7     -2.40      0.00 
   -6   15    7     -3.13      0.00 
   -5   15    7      1.12      0.00 
   -4   15    7      0.86      0.00 
   -3   15    7     -0.24      0.00 
   -2   15    7      0.38      0.00 
   -1   15    7      3.01      0.00 
    0   15    7      2.11      0.00 
    1   15    7     -0.22      0.00 
    2   15    7      1.00      0.00 
    3   15    7      0.13      0.00 
    4   15    7     -1.16      0.00 
    5   15    7      2.32      0.00 
    6   15    7      0.35      0.00 
    7   15    7     -0.33      0.00 
    8   15    7      2.84      0.00 
    9   15    7     -0.17      0.00 
   -8   16    7      3.18      0.00 
   -7   16    7      2.50      0.00 
   -6   16    7     -3.40      0.00 
   -5   16    7     -6.17      0.00 
   -4   16    7     -4.41      0.00 
   -3   16    7     -0.75      0.00 
   -2   16    7      3.94      0.00 
   -1   16    7      2.64      0.00 
    0   16    7     -0.30      0.00 
    1   16    7      2.49      0.00 
    2   16    7      6.69      0.00 
    3   16    7      6.37      0.00 
    4   16    7      9.59      0.00 
    5   16    7      9.24      0.00 
    6   16    7      7.72      0.00 
    7   16    7      3.31      0.00 
    8   16    7      1.93      0.00 
   -7   17    7     -3.49      0.00 
   -6   17    7     -7.44      0.00 
   -5   17    7     -2.86      0.00 
   -4   17    7     -0.71      0.00 
   -3   17    7     -0.01      0.00 
   -2   17    7      2.99      0.00 
   -1   17    7      1.97      0.00 
    0   17    7     -0.25      0.00 
    1   17    7     -1.01      0.00 
    2   17    7     -1.56      0.00 
    3   17    7     -1.37      0.00 
    4   17    7      0.32      0.00 
    5   17    7      1.28      0.00 
    6   17    7      1.34      0.00 
   -5   18    7     -2.04      0.00 
   -4   18    7      0.11      0.00 
   -3   18    7     -0.15      0.00 
   -2   18    7      0.94      0.00 
   -1   18    7      0.75      0.00 
    0   18    7      0.04      0.00 
    1   18    7     -2.20      0.00 
    2   18    7     -2.95      0.00 
    3   18    7     -3.82      0.00 
    4   18    7     -3.45      0.00 
    5   18    7     -3.30      0.00 
   -2   19    7     -0.75      0.00 
   -1   19    7     -1.38      0.00 
    0   19    7     -0.59      0.00 
    1   19    7      0.33      0.00 
    2   19    7     -1.08      0.00 
  -15    0    8     -1.24      0.00 
  -14    0    8     -4.54      0.00 
  -13    0    8     -2.69      0.00 
  -12    0    8      2.40      0.00 
  -11    0    8      1.73      0.00 
  -10    0    8     -0.59      0.00 
   -9    0    8      0.08      0.00 
   -8    0    8      0.23      0.00 
   -7    0    8      0.19      0.00 
   -6    0    8      4.16      0.00 
   -5    0    8      5.87      0.00 
   -4    0    8      2.56      0.00 
   -3    0    8      0.01      0.00 
   -2    0    8      7.32      0.00 
   -1    0    8      1.27      0.00 
    0    0    8    -20.44      0.00 
    1    0    8    -33.40      0.00 
    2    0    8     -3.08      0.00 
    3    0    8     18.54      0.00 
    4    0    8     22.29      0.00 
    5    0    8     11.10      0.00 
    6    0    8      6.31      0.00 
    7    0    8      2.12      0.00 
    8    0    8     -0.10      0.00 
    9    0    8     -0.70      0.00 
   10    0    8     -1.38      0.00 
   11    0    8     -3.00      0.00 
   12    0    8     -4.79      0.00 
   13    0    8      0.06      0.00 
   14    0    8      1.75      0.00 
   15    0    8     -2.02      0.00 
  -15    1    8     -0.60      0.00 
  -14    1    8     -2.32      0.00 
  -13    1    8      0.54      0.00 
  -12    1    8      0.79      0.00 
  -11    1    8     -0.77      0.00 
  -10    1    8     -0.02      0.00 
   -9    1    8     -0.16      0.00 
   -8    1    8     -2.24      0.00 
   -7    1    8     -3.11      0.00 
   -6    1    8     -1.52      0.00 
   -5    1    8     -1.27      0.00 
   -4    1    8     -1.84      0.00 
   -3    1    8     -4.30      0.00 
   -2    1    8    -10.89      0.00 
   -1    1    8    -14.17      0.00 
    0    1    8    -15.35      0.00 
    1    1    8    -23.57      0.00 
    2    1    8    -21.87      0.00 
    3    1    8    -10.12      0.00 
    4    1    8     -0.65      0.00 
    5    1    8      4.32      0.00 
    6    1    8      2.58      0.00 
    7    1    8      0.46      0.00 
    8    1    8      1.00      0.00 
    9    1    8      0.47      0.00 
   10    1    8     -1.85      0.00 
   11    1    8     -4.24      0.00 
   12    1    8     -5.22      0.00 
   13    1    8     -0.29      0.00 
   14    1    8      2.03      0.00 
   15    1    8     -0.82      0.00 
  -15    2    8     -1.54      0.00 
  -14    2    8     -3.45      0.00 
  -13    2    8      0.60      0.00 
  -12    2    8      4.56      0.00 
  -11    2    8      2.07      0.00 
  -10    2    8      0.26      0.00 
   -9    2    8     -0.09      0.00 
   -8    2    8     -3.27      0.00 
   -7    2    8     -6.24      0.00 
   -6    2    8     -3.77      0.00 
   -5    2    8     -3.25      0.00 
   -4    2    8     -5.75      0.00 
   -3    2    8     -4.21      0.00 
   -2    2    8     13.13      0.00 
   -1    2    8     17.86      0.00 
    0    2    8      0.08      0.00 
    1    2    8    -18.06      0.00 
    2    2    8     -4.16      0.00 
    3    2    8      2.34      0.00 
    4    2    8     -1.36      0.00 
    5    2    8    -10.82      0.00 
    6    2    8     -7.08      0.00 
    7    2    8      1.51      0.00 
    8    2    8      3.31      0.00 
    9    2    8      0.86      0.00 
   10    2    8      3.97      0.00 
   11    2    8      7.15      0.00 
   12    2    8      3.98      0.00 
   13    2    8      2.16      0.00 
   14    2    8      0.00      0.00 
   15    2    8     -2.05      0.00 
  -15    3    8     -3.76      0.00 
  -14    3    8     -3.49      0.00 
  -13    3    8     -2.00      0.00 
  -12    3    8     -2.12      0.00 
  -11    3    8     -1.20      0.00 
  -10    3    8      0.31      0.00 
   -9    3    8      0.58      0.00 
   -8    3    8      1.26      0.00 
   -7    3    8      1.68      0.00 
   -6    3    8      4.23      0.00 
   -5    3    8      5.99      0.00 
   -4    3    8      6.05      0.00 
   -3    3    8      3.92      0.00 
   -2    3    8     -1.10      0.00 
   -1    3    8     -2.62      0.00 
    0    3    8      0.59      0.00 
    1    3    8     -4.78      0.00 
    2    3    8     -4.75      0.00 
    3    3    8      1.42      0.00 
    4    3    8      5.90      0.00 
    5    3    8      6.42      0.00 
    6    3    8      0.40      0.00 
    7    3    8     -4.45      0.00 
    8    3    8     -3.83      0.00 
    9    3    8     -1.99      0.00 
   10    3    8     -3.34      0.00 
   11    3    8     -3.06      0.00 
   12    3    8     -2.20      0.00 
   13    3    8      1.39      0.00 
   14    3    8      1.07      0.00 
  -15    4    8      0.56      0.00 
  -14    4    8     -1.37      0.00 
  -13    4    8     -2.47      0.00 
  -12    4    8     -2.80      0.00 
  -11    4    8     -4.08      0.00 
  -10    4    8     -1.53      0.00 
   -9    4    8     -0.28      0.00 
   -8    4    8      0.41      0.00 
   -7    4    8      2.09      0.00 
   -6    4    8      4.73      0.00 
   -5    4    8      5.87      0.00 
   -4    4    8      7.24      0.00 
   -3    4    8      2.45      0.00 
   -2    4    8      4.64      0.00 
   -1    4    8      6.32      0.00 
    0    4    8      3.83      0.00 
    1    4    8     -2.11      0.00 
    2    4    8      2.86      0.00 
    3    4    8      3.74      0.00 
    4    4    8      0.37      0.00 
    5    4    8     -3.89      0.00 
    6    4    8     -1.91      0.00 
    7    4    8     -1.20      0.00 
    8    4    8     -3.61      0.00 
    9    4    8     -4.73      0.00 
   10    4    8     -3.87      0.00 
   11    4    8     -2.84      0.00 
   12    4    8      0.36      0.00 
   13    4    8      8.70      0.00 
   14    4    8     10.33      0.00 
  -15    5    8      6.49      0.00 
  -14    5    8      7.57      0.00 
  -13    5    8      5.35      0.00 
  -12    5    8      4.41      0.00 
  -11    5    8      3.65      0.00 
  -10    5    8      0.55      0.00 
   -9    5    8     -3.32      0.00 
   -8    5    8     -4.09      0.00 
   -7    5    8     -4.26      0.00 
   -6    5    8     -3.09      0.00 
   -5    5    8     -0.74      0.00 
   -4    5    8      2.02      0.00 
   -3    5    8      2.44      0.00 
   -2    5    8      2.01      0.00 
   -1    5    8      2.04      0.00 
    0    5    8      1.77      0.00 
    1    5    8      1.45      0.00 
    2    5    8      3.75      0.00 
    3    5    8      4.39      0.00 
    4    5    8      2.14      0.00 
    5    5    8     -1.89      0.00 
    6    5    8     -1.62      0.00 
    7    5    8     -0.58      0.00 
    8    5    8     -1.05      0.00 
    9    5    8      0.51      0.00 
   10    5    8      0.01      0.00 
   11    5    8     -0.43      0.00 
   12    5    8      1.12      0.00 
   13    5    8      3.71      0.00 
   14    5    8      2.77      0.00 
  -15    6    8      4.54      0.00 
  -14    6    8      3.24      0.00 
  -13    6    8      0.87      0.00 
  -12    6    8      0.76      0.00 
  -11    6    8      0.46      0.00 
  -10    6    8      3.30      0.00 
   -9    6    8      1.20      0.00 
   -8    6    8     -1.09      0.00 
   -7    6    8     -1.10      0.00 
   -6    6    8     -0.66      0.00 
   -5    6    8     -3.14      0.00 
   -4    6    8     -3.90      0.00 
   -3    6    8     -4.94      0.00 
   -2    6    8      0.91      0.00 
   -1    6    8      1.61      0.00 
    0    6    8     -3.41      0.00 
    1    6    8     -5.02      0.00 
    2    6    8      0.73      0.00 
    3    6    8      1.38      0.00 
    4    6    8     -2.05      0.00 
    5    6    8     -1.41      0.00 
    6    6    8      4.06      0.00 
    7    6    8      5.42      0.00 
    8    6    8      2.70      0.00 
    9    6    8      1.26      0.00 
   10    6    8      0.23      0.00 
   11    6    8      1.35      0.00 
   12    6    8      0.59      0.00 
   13    6    8      0.80      0.00 
   14    6    8      0.66      0.00 
  -14    7    8     -4.89      0.00 
  -13    7    8     -3.10      0.00 
  -12    7    8      0.00      0.00 
  -11    7    8      0.47      0.00 
  -10    7    8      1.14      0.00 
   -9    7    8      1.11      0.00 
   -8    7    8      2.13      0.00 
   -7    7    8      2.75      0.00 
   -6    7    8      1.36      0.00 
   -5    7    8      0.38      0.00 
   -4    7    8      1.98      0.00 
   -3    7    8      3.37      0.00 
   -2    7    8      2.88      0.00 
   -1    7    8      2.95      0.00 
    0    7    8      0.36      0.00 
    1    7    8     -0.96      0.00 
    2    7    8     -1.62      0.00 
    3    7    8     -2.10      0.00 
    4    7    8     -1.31      0.00 
    5    7    8     -2.71      0.00 
    6    7    8      0.48      0.00 
    7    7    8      3.11      0.00 
    8    7    8      2.36      0.00 
    9    7    8      2.57      0.00 
   10    7    8      0.69      0.00 
   11    7    8     -1.80      0.00 
   12    7    8     -0.44      0.00 
   13    7    8      0.51      0.00 
   14    7    8     -2.94      0.00 
  -14    8    8      0.31      0.00 
  -13    8    8      0.40      0.00 
  -12    8    8     -1.39      0.00 
  -11    8    8     -3.94      0.00 
  -10    8    8     -0.58      0.00 
   -9    8    8     -0.05      0.00 
   -8    8    8     -1.21      0.00 
   -7    8    8     -1.77      0.00 
   -6    8    8      1.42      0.00 
   -5    8    8      2.69      0.00 
   -4    8    8      2.75      0.00 
   -3    8    8      2.92      0.00 
   -2    8    8      6.24      0.00 
   -1    8    8      7.41      0.00 
    0    8    8      2.70      0.00 
    1    8    8     -1.11      0.00 
    2    8    8      1.54      0.00 
    3    8    8      3.06      0.00 
    4    8    8      1.13      0.00 
    5    8    8     -1.86      0.00 
    6    8    8     -2.40      0.00 
    7    8    8      1.25      0.00 
    8    8    8      2.97      0.00 
    9    8    8      3.19      0.00 
   10    8    8      2.32      0.00 
   11    8    8      2.03      0.00 
   12    8    8      0.62      0.00 
   13    8    8      3.95      0.00 
  -14    9    8      2.71      0.00 
  -13    9    8      4.38      0.00 
  -12    9    8      2.51      0.00 
  -11    9    8     -2.17      0.00 
  -10    9    8     -3.27      0.00 
   -9    9    8     -2.81      0.00 
   -8    9    8     -0.64      0.00 
   -7    9    8      1.24      0.00 
   -6    9    8      1.38      0.00 
   -5    9    8      2.66      0.00 
   -4    9    8      1.29      0.00 
   -3    9    8     -1.83      0.00 
   -2    9    8     -4.99      0.00 
   -1    9    8     -5.59      0.00 
    0    9    8     -7.10      0.00 
    1    9    8     -7.60      0.00 
    2    9    8     -5.41      0.00 
    3    9    8     -1.91      0.00 
    4    9    8     -1.04      0.00 
    5    9    8     -2.88      0.00 
    6    9    8     -1.62      0.00 
    7    9    8     -1.65      0.00 
    8    9    8     -3.45      0.00 
    9    9    8     -2.31      0.00 
   10    9    8     -1.42      0.00 
   11    9    8     -0.28      0.00 
   12    9    8      0.95      0.00 
   13    9    8      1.32      0.00 
  -13   10    8     -5.70      0.00 
  -12   10    8     -3.97      0.00 
  -11   10    8      0.09      0.00 
  -10   10    8      1.41      0.00 
   -9   10    8     -1.23      0.00 
   -8   10    8     -1.15      0.00 
   -7   10    8     -0.44      0.00 
   -6   10    8      1.60      0.00 
   -5   10    8      1.21      0.00 
   -4   10    8      0.37      0.00 
   -3   10    8      0.95      0.00 
   -2   10    8      0.97      0.00 
   -1   10    8      0.05      0.00 
    0   10    8     -5.21      0.00 
    1   10    8     -8.76      0.00 
    2   10    8     -5.83      0.00 
    3   10    8     -4.05      0.00 
    4   10    8     -4.27      0.00 
    5   10    8     -2.15      0.00 
    6   10    8     -0.53      0.00 
    7   10    8      3.33      0.00 
    8   10    8      3.04      0.00 
    9   10    8     -0.78      0.00 
   10   10    8     -2.38      0.00 
   11   10    8     -3.53      0.00 
   12   10    8     -6.75      0.00 
  -13   11    8     -4.57      0.00 
  -12   11    8     -2.65      0.00 
  -11   11    8     -2.15      0.00 
  -10   11    8     -0.95      0.00 
   -9   11    8     -2.16      0.00 
   -8   11    8     -3.41      0.00 
   -7   11    8     -2.13      0.00 
   -6   11    8      0.19      0.00 
   -5   11    8      4.63      0.00 
   -4   11    8      5.07      0.00 
   -3   11    8      4.33      0.00 
   -2   11    8      4.57      0.00 
   -1   11    8      3.86      0.00 
    0   11    8      3.59      0.00 
    1   11    8      1.74      0.00 
    2   11    8      0.29      0.00 
    3   11    8      2.82      0.00 
    4   11    8      1.80      0.00 
    5   11    8     -0.65      0.00 
    6   11    8      0.10      0.00 
    7   11    8      1.87      0.00 
    8   11    8      1.64      0.00 
    9   11    8     -0.05      0.00 
   10   11    8     -2.75      0.00 
   11   11    8     -0.11      0.00 
   12   11    8      1.79      0.00 
  -12   12    8      1.81      0.00 
  -11   12    8     -2.44      0.00 
  -10   12    8     -5.72      0.00 
   -9   12    8     -6.90      0.00 
   -8   12    8     -6.50      0.00 
   -7   12    8     -5.62      0.00 
   -6   12    8     -1.50      0.00 
   -5   12    8     -0.15      0.00 
   -4   12    8     -2.11      0.00 
   -3   12    8     -3.68      0.00 
   -2   12    8     -1.17      0.00 
   -1   12    8      4.35      0.00 
    0   12    8      4.20      0.00 
    1   12    8      5.08      0.00 
    2   12    8      6.05      0.00 
    3   12    8      5.61      0.00 
    4   12    8      4.99      0.00 
    5   12    8      5.99      0.00 
    6   12    8      3.51      0.00 
    7   12    8      3.69      0.00 
    8   12    8      3.94      0.00 
    9   12    8      1.84      0.00 
   10   12    8      1.60      0.00 
   11   12    8      2.13      0.00 
  -11   13    8      2.50      0.00 
  -10   13    8      3.99      0.00 
   -9   13    8     -1.22      0.00 
   -8   13    8     -2.20      0.00 
   -7   13    8      2.08      0.00 
   -6   13    8      2.71      0.00 
   -5   13    8      3.97      0.00 
   -4   13    8      4.13      0.00 
   -3   13    8      0.14      0.00 
   -2   13    8     -2.11      0.00 
   -1   13    8     -2.47      0.00 
    0   13    8     -1.94      0.00 
    1   13    8     -2.34      0.00 
    2   13    8     -0.07      0.00 
    3   13    8      4.06      0.00 
    4   13    8      0.76      0.00 
    5   13    8     -2.56      0.00 
    6   13    8     -3.39      0.00 
    7   13    8     -0.80      0.00 
    8   13    8      1.49      0.00 
    9   13    8     -0.66      0.00 
   10   13    8     -2.48      0.00 
   11   13    8      1.62      0.00 
  -10   14    8     -0.35      0.00 
   -9   14    8     -0.78      0.00 
   -8   14    8      1.18      0.00 
   -7   14    8      3.92      0.00 
   -6   14    8      4.89      0.00 
   -5   14    8      1.25      0.00 
   -4   14    8     -0.91      0.00 
   -3   14    8     -1.77      0.00 
   -2   14    8     -1.86      0.00 
   -1   14    8      0.05      0.00 
    0   14    8     -2.32      0.00 
    1   14    8      0.72      0.00 
    2   14    8     -1.21      0.00 
    3   14    8     -3.17      0.00 
    4   14    8     -2.60      0.00 
    5   14    8     -1.48      0.00 
    6   14    8      0.72      0.00 
    7   14    8      3.18      0.00 
    8   14    8     -0.29      0.00 
    9   14    8     -0.67      0.00 
   10   14    8      2.98      0.00 
  -10   15    8      3.16      0.00 
   -9   15    8      0.84      0.00 
   -8   15    8     -0.93      0.00 
   -7   15    8     -2.80      0.00 
   -6   15    8     -4.15      0.00 
   -5   15    8     -2.12      0.00 
   -4   15    8      0.18      0.00 
   -3   15    8      0.63      0.00 
   -2   15    8      0.39      0.00 
   -1   15    8      1.19      0.00 
    0   15    8      3.73      0.00 
    1   15    8      1.95      0.00 
    2   15    8     -0.69      0.00 
    3   15    8     -0.04      0.00 
    4   15    8     -1.75      0.00 
    5   15    8     -2.77      0.00 
    6   15    8     -2.00      0.00 
    7   15    8      1.32      0.00 
    8   15    8      2.99      0.00 
    9   15    8      0.93      0.00 
   -8   16    8     -2.06      0.00 
   -7   16    8     -0.78      0.00 
   -6   16    8      3.32      0.00 
   -5   16    8     -0.55      0.00 
   -4   16    8     -3.54      0.00 
   -3   16    8      0.21      0.00 
   -2   16    8     -0.50      0.00 
   -1   16    8     -0.95      0.00 
    0   16    8     -1.87      0.00 
    1   16    8      2.68      0.00 
    2   16    8      1.61      0.00 
    3   16    8      2.09      0.00 
    4   16    8      3.34      0.00 
    5   16    8      1.05      0.00 
    6   16    8     -0.94      0.00 
    7   16    8     -0.98      0.00 
    8   16    8     -3.27      0.00 
   -7   17    8      2.42      0.00 
   -6   17    8      6.38      0.00 
   -5   17    8      7.00      0.00 
   -4   17    8      2.39      0.00 
   -3   17    8     -0.87      0.00 
   -2   17    8     -4.00      0.00 
   -1   17    8     -5.06      0.00 
    0   17    8     -1.30      0.00 
    1   17    8     -0.78      0.00 
    2   17    8     -2.02      0.00 
    3   17    8     -0.24      0.00 
    4   17    8      1.36      0.00 
    5   17    8     -1.25      0.00 
    6   17    8     -4.01      0.00 
   -5   18    8      4.82      0.00 
   -4   18    8      3.12      0.00 
   -3   18    8      3.56      0.00 
   -2   18    8     -1.49      0.00 
   -1   18    8     -1.22      0.00 
    0   18    8      0.08      0.00 
    1   18    8      1.30      0.00 
    2   18    8      1.32      0.00 
    3   18    8      0.72      0.00 
    4   18    8     -3.59      0.00 
   -2   19    8      4.55      0.00 
   -1   19    8      0.64      0.00 
    0   19    8     -1.87      0.00 
    1   19    8     -0.51      0.00 
  -15    1    9      0.89      0.00 
  -14    1    9      5.29      0.00 
  -13    1    9      5.22      0.00 
  -12    1    9     -0.94      0.00 
  -11    1    9     -1.66      0.00 
  -10    1    9     -0.11      0.00 
   -9    1    9      0.58      0.00 
   -8    1    9      0.57      0.00 
   -7    1    9      2.05      0.00 
   -6    1    9      0.03      0.00 
   -5    1    9     -3.06      0.00 
   -4    1    9      0.84      0.00 
   -3    1    9      3.13      0.00 
   -2    1    9     -8.10      0.00 
   -1    1    9    -20.24      0.00 
    0    1    9     -6.67      0.00 
    1    1    9     14.52      0.00 
    2    1    9      9.08      0.00 
    3    1    9     -8.32      0.00 
    4    1    9    -13.29      0.00 
    5    1    9     -5.42      0.00 
    6    1    9     -1.32      0.00 
    7    1    9     -2.55      0.00 
    8    1    9     -1.85      0.00 
    9    1    9      1.43      0.00 
   10    1    9      0.59      0.00 
   11    1    9     -2.99      0.00 
   12    1    9     -1.11      0.00 
   13    1    9      0.16      0.00 
   14    1    9      0.39      0.00 
  -15    2    9      4.29      0.00 
  -14    2    9      5.47      0.00 
  -13    2    9      1.28      0.00 
  -12    2    9     -0.49      0.00 
  -11    2    9      1.38      0.00 
  -10    2    9      1.98      0.00 
   -9    2    9      0.74      0.00 
   -8    2    9      1.15      0.00 
   -7    2    9      1.87      0.00 
   -6    2    9     -0.11      0.00 
   -5    2    9     -3.02      0.00 
   -4    2    9     -4.91      0.00 
   -3    2    9     -6.78      0.00 
   -2    2    9     -3.05      0.00 
   -1    2    9      3.84      0.00 
    0    2    9      5.23      0.00 
    1    2    9     13.02      0.00 
    2    2    9     19.83      0.00 
    3    2    9     13.36      0.00 
    4    2    9      2.43      0.00 
    5    2    9     -5.96      0.00 
    6    2    9     -5.59      0.00 
    7    2    9     -0.87      0.00 
    8    2    9     -1.62      0.00 
    9    2    9     -3.26      0.00 
   10    2    9     -1.74      0.00 
   11    2    9      0.44      0.00 
   12    2    9      2.98      0.00 
   13    2    9      0.98      0.00 
   14    2    9     -2.30      0.00 
  -15    3    9     -3.44      0.00 
  -14    3    9      0.16      0.00 
  -13    3    9     -0.16      0.00 
  -12    3    9     -3.23      0.00 
  -11    3    9     -0.82      0.00 
  -10    3    9     -0.84      0.00 
   -9    3    9     -1.68      0.00 
   -8    3    9     -1.04      0.00 
   -7    3    9      1.24      0.00 
   -6    3    9      0.37      0.00 
   -5    3    9     -0.81      0.00 
   -4    3    9      1.46      0.00 
   -3    3    9      4.84      0.00 
   -2    3    9      2.57      0.00 
   -1    3    9     -4.19      0.00 
    0    3    9      0.98      0.00 
    1    3    9     11.30      0.00 
    2    3    9     11.13      0.00 
    3    3    9      5.12      0.00 
    4    3    9      6.18      0.00 
    5    3    9     11.53      0.00 
    6    3    9      9.59      0.00 
    7    3    9      0.90      0.00 
    8    3    9     -3.40      0.00 
    9    3    9      0.59      0.00 
   10    3    9      1.67      0.00 
   11    3    9     -0.63      0.00 
   12    3    9     -1.35      0.00 
   13    3    9     -5.05      0.00 
   14    3    9     -7.21      0.00 
  -15    4    9     -0.08      0.00 
  -14    4    9     -2.64      0.00 
  -13    4    9     -2.87      0.00 
  -12    4    9     -0.31      0.00 
  -11    4    9     -1.79      0.00 
  -10    4    9     -2.00      0.00 
   -9    4    9     -0.65      0.00 
   -8    4    9      0.39      0.00 
   -7    4    9      1.36      0.00 
   -6    4    9      2.00      0.00 
   -5    4    9     -0.41      0.00 
   -4    4    9     -2.17      0.00 
   -3    4    9     -0.35      0.00 
   -2    4    9      3.78      0.00 
   -1    4    9      4.86      0.00 
    0    4    9      1.74      0.00 
    1    4    9      0.98      0.00 
    2    4    9     -0.85      0.00 
    3    4    9     -4.99      0.00 
    4    4    9     -5.59      0.00 
    5    4    9     -1.98      0.00 
    6    4    9      0.20      0.00 
    7    4    9      1.93      0.00 
    8    4    9      2.12      0.00 
    9    4    9      1.41      0.00 
   10    4    9      0.58      0.00 
   11    4    9      1.07      0.00 
   12    4    9      1.48      0.00 
   13    4    9      0.07      0.00 
   14    4    9     -2.27      0.00 
  -15    5    9     -2.81      0.00 
  -14    5    9     -3.10      0.00 
  -13    5    9     -0.16      0.00 
  -12    5    9      1.81      0.00 
  -11    5    9      4.03      0.00 
  -10    5    9      1.04      0.00 
   -9    5    9      0.05      0.00 
   -8    5    9      0.94      0.00 
   -7    5    9      1.30      0.00 
   -6    5    9      0.19      0.00 
   -5    5    9     -0.69      0.00 
   -4    5    9     -2.49      0.00 
   -3    5    9     -1.57      0.00 
   -2    5    9     -0.86      0.00 
   -1    5    9     -4.21      0.00 
    0    5    9     -1.50      0.00 
    1    5    9      0.93      0.00 
    2    5    9     -2.53      0.00 
    3    5    9     -7.71      0.00 
    4    5    9     -3.49      0.00 
    5    5    9      2.82      0.00 
    6    5    9      1.57      0.00 
    7    5    9     -0.47      0.00 
    8    5    9      0.53      0.00 
    9    5    9      1.31      0.00 
   10    5    9      1.25      0.00 
   11    5    9      0.36      0.00 
   12    5    9     -1.20      0.00 
   13    5    9     -5.20      0.00 
   14    5    9     -7.37      0.00 
  -15    6    9     -2.01      0.00 
  -14    6    9     -2.33      0.00 
  -13    6    9     -1.73      0.00 
  -12    6    9     -1.51      0.00 
  -11    6    9     -3.07      0.00 
  -10    6    9     -1.12      0.00 
   -9    6    9      0.73      0.00 
   -8    6    9      1.95      0.00 
   -7    6    9      0.82      0.00 
   -6    6    9      0.94      0.00 
   -5    6    9      0.11      0.00 
   -4    6    9     -2.65      0.00 
   -3    6    9     -6.76      0.00 
   -2    6    9     -8.16      0.00 
   -1    6    9     -9.21      0.00 
    0    6    9     -7.16      0.00 
    1    6    9     -5.10      0.00 
    2    6    9     -3.84      0.00 
    3    6    9     -0.53      0.00 
    4    6    9      1.16      0.00 
    5    6    9      4.28      0.00 
    6    6    9      3.32      0.00 
    7    6    9      2.28      0.00 
    8    6    9      1.10      0.00 
    9    6    9      1.11      0.00 
   10    6    9      0.79      0.00 
   11    6    9      3.48      0.00 
   12    6    9      2.01      0.00 
   13    6    9     -2.13      0.00 
   14    6    9     -1.40      0.00 
  -14    7    9     -2.93      0.00 
  -13    7    9     -2.70      0.00 
  -12    7    9     -3.99      0.00 
  -11    7    9     -2.33      0.00 
  -10    7    9     -3.51      0.00 
   -9    7    9     -3.24      0.00 
   -8    7    9     -0.80      0.00 
   -7    7    9      0.52      0.00 
   -6    7    9     -0.88      0.00 
   -5    7    9     -0.22      0.00 
   -4    7    9      1.82      0.00 
   -3    7    9      2.40      0.00 
   -2    7    9     -0.38      0.00 
   -1    7    9     -4.15      0.00 
    0    7    9     -0.50      0.00 
    1    7    9      2.56      0.00 
    2    7    9      0.27      0.00 
    3    7    9     -2.52      0.00 
    4    7    9     -2.88      0.00 
    5    7    9     -1.66      0.00 
    6    7    9     -1.20      0.00 
    7    7    9     -2.86      0.00 
    8    7    9     -3.11      0.00 
    9    7    9     -2.38      0.00 
   10    7    9     -1.12      0.00 
   11    7    9     -2.79      0.00 
   12    7    9     -3.23      0.00 
   13    7    9     -4.59      0.00 
  -14    8    9      2.76      0.00 
  -13    8    9     -0.77      0.00 
  -12    8    9     -1.08      0.00 
  -11    8    9      0.30      0.00 
  -10    8    9      2.14      0.00 
   -9    8    9      1.76      0.00 
   -8    8    9      1.06      0.00 
   -7    8    9     -3.27      0.00 
   -6    8    9     -3.05      0.00 
   -5    8    9     -1.73      0.00 
   -4    8    9     -0.13      0.00 
   -3    8    9      1.60      0.00 
   -2    8    9      5.15      0.00 
   -1    8    9      4.86      0.00 
    0    8    9      6.44      0.00 
    1    8    9      8.21      0.00 
    2    8    9      7.04      0.00 
    3    8    9      4.25      0.00 
    4    8    9      0.77      0.00 
    5    8    9      1.92      0.00 
    6    8    9     -0.08      0.00 
    7    8    9     -1.20      0.00 
    8    8    9     -1.72      0.00 
    9    8    9     -1.54      0.00 
   10    8    9     -4.11      0.00 
   11    8    9     -2.38      0.00 
   12    8    9     -1.58      0.00 
   13    8    9     -0.41      0.00 
  -13    9    9      4.44      0.00 
  -12    9    9      5.60      0.00 
  -11    9    9      4.76      0.00 
  -10    9    9      1.51      0.00 
   -9    9    9      0.26      0.00 
   -8    9    9      0.74      0.00 
   -7    9    9      1.50      0.00 
   -6    9    9     -0.26      0.00 
   -5    9    9     -2.90      0.00 
   -4    9    9     -3.06      0.00 
   -3    9    9     -2.42      0.00 
   -2    9    9     -3.25      0.00 
   -1    9    9     -5.08      0.00 
    0    9    9     -3.00      0.00 
    1    9    9      3.08      0.00 
    2    9    9      2.80      0.00 
    3    9    9      0.87      0.00 
    4    9    9      1.37      0.00 
    5    9    9      2.79      0.00 
    6    9    9      2.79      0.00 
    7    9    9     -1.54      0.00 
    8    9    9     -3.40      0.00 
    9    9    9     -2.31      0.00 
   10    9    9     -0.20      0.00 
   11    9    9      1.30      0.00 
   12    9    9      6.72      0.00 
   13    9    9      3.00      0.00 
  -13   10    9     -1.86      0.00 
  -12   10    9     -0.90      0.00 
  -11   10    9      1.38      0.00 
  -10   10    9      3.36      0.00 
   -9   10    9      2.76      0.00 
   -8   10    9      3.96      0.00 
   -7   10    9      3.19      0.00 
   -6   10    9      3.50      0.00 
   -5   10    9     -0.26      0.00 
   -4   10    9     -2.41      0.00 
   -3   10    9     -3.10      0.00 
   -2   10    9     -2.53      0.00 
   -1   10    9     -1.73      0.00 
    0   10    9     -0.12      0.00 
    1   10    9      0.33      0.00 
    2   10    9      1.34      0.00 
    3   10    9     -0.13      0.00 
    4   10    9     -0.21      0.00 
    5   10    9      1.66      0.00 
    6   10    9     -0.26      0.00 
    7   10    9     -1.13      0.00 
    8   10    9     -1.51      0.00 
    9   10    9      0.65      0.00 
   10   10    9      1.98      0.00 
   11   10    9      3.04      0.00 
   12   10    9     -0.39      0.00 
  -12   11    9      0.48      0.00 
  -11   11    9      0.11      0.00 
  -10   11    9      2.18      0.00 
   -9   11    9      4.18      0.00 
   -8   11    9      4.80      0.00 
   -7   11    9      4.38      0.00 
   -6   11    9      1.75      0.00 
   -5   11    9     -0.50      0.00 
   -4   11    9      0.63      0.00 
   -3   11    9      1.75      0.00 
   -2   11    9      0.03      0.00 
   -1   11    9     -1.49      0.00 
    0   11    9     -1.19      0.00 
    1   11    9      2.03      0.00 
    2   11    9      1.57      0.00 
    3   11    9      2.73      0.00 
    4   11    9      3.21      0.00 
    5   11    9      1.29      0.00 
    6   11    9      1.47      0.00 
    7   11    9     -0.62      0.00 
    8   11    9     -3.11      0.00 
    9   11    9     -1.41      0.00 
   10   11    9      2.04      0.00 
   11   11    9      0.27      0.00 
   12   11    9      2.81      0.00 
  -12   12    9      3.05      0.00 
  -11   12    9     -1.87      0.00 
  -10   12    9     -5.58      0.00 
   -9   12    9     -3.40      0.00 
   -8   12    9      1.19      0.00 
   -7   12    9     -0.62      0.00 
   -6   12    9     -1.30      0.00 
   -5   12    9     -3.09      0.00 
   -4   12    9     -4.58      0.00 
   -3   12    9     -3.25      0.00 
   -2   12    9     -1.48      0.00 
   -1   12    9     -1.81      0.00 
    0   12    9     -1.70      0.00 
    1   12    9     -0.53      0.00 
    2   12    9      3.05      0.00 
    3   12    9     -0.92      0.00 
    4   12    9     -0.62      0.00 
    5   12    9      2.61      0.00 
    6   12    9      3.33      0.00 
    7   12    9      3.34      0.00 
    8   12    9      1.54      0.00 
    9   12    9      2.67      0.00 
   10   12    9      3.32      0.00 
   11   12    9      1.06      0.00 
  -11   13    9     -0.32      0.00 
  -10   13    9      2.67      0.00 
   -9   13    9      2.26      0.00 
   -8   13    9      2.66      0.00 
   -7   13    9      2.95      0.00 
   -6   13    9      1.93      0.00 
   -5   13    9      0.67      0.00 
   -4   13    9      0.73      0.00 
   -3   13    9      2.99      0.00 
   -2   13    9      2.47      0.00 
   -1   13    9     -0.83      0.00 
    0   13    9     -0.98      0.00 
    1   13    9     -1.42      0.00 
    2   13    9     -5.42      0.00 
    3   13    9     -4.97      0.00 
    4   13    9     -4.71      0.00 
    5   13    9     -5.37      0.00 
    6   13    9     -5.71      0.00 
    7   13    9     -5.78      0.00 
    8   13    9     -2.30      0.00 
    9   13    9     -0.36      0.00 
   10   13    9     -1.04      0.00 
  -10   14    9     -2.15      0.00 
   -9   14    9     -0.50      0.00 
   -8   14    9      1.17      0.00 
   -7   14    9     -1.35      0.00 
   -6   14    9     -0.10      0.00 
   -5   14    9      1.15      0.00 
   -4   14    9     -0.29      0.00 
   -3   14    9     -0.20      0.00 
   -2   14    9      0.99      0.00 
   -1   14    9     -0.40      0.00 
    0   14    9      0.01      0.00 
    1   14    9     -0.06      0.00 
    2   14    9     -0.26      0.00 
    3   14    9     -6.80      0.00 
    4   14    9     -4.86      0.00 
    5   14    9     -1.65      0.00 
    6   14    9     -0.76      0.00 
    7   14    9     -1.93      0.00 
    8   14    9     -4.85      0.00 
    9   14    9     -2.06      0.00 
   10   14    9      2.52      0.00 
   -9   15    9      4.59      0.00 
   -8   15    9      3.22      0.00 
   -7   15    9     -1.43      0.00 
   -6   15    9     -4.17      0.00 
   -5   15    9     -1.12      0.00 
   -4   15    9      2.11      0.00 
   -3   15    9      0.61      0.00 
   -2   15    9     -0.27      0.00 
   -1   15    9     -0.34      0.00 
    0   15    9      0.89      0.00 
    1   15    9     -1.86      0.00 
    2   15    9     -3.68      0.00 
    3   15    9      0.11      0.00 
    4   15    9     -1.36      0.00 
    5   15    9     -0.23      0.00 
    6   15    9      2.51      0.00 
    7   15    9     -0.04      0.00 
    8   15    9      0.11      0.00 
    9   15    9      0.98      0.00 
   -8   16    9      1.13      0.00 
   -7   16    9      3.02      0.00 
   -6   16    9      2.91      0.00 
   -5   16    9     -1.49      0.00 
   -4   16    9     -4.32      0.00 
   -3   16    9     -5.19      0.00 
   -2   16    9     -2.37      0.00 
   -1   16    9     -0.12      0.00 
    0   16    9     -1.52      0.00 
    1   16    9     -3.57      0.00 
    2   16    9      3.45      0.00 
    3   16    9      5.79      0.00 
    4   16    9      6.36      0.00 
    5   16    9      7.19      0.00 
    6   16    9      8.76      0.00 
    7   16    9      4.72      0.00 
   -7   17    9      5.27      0.00 
   -6   17    9     -0.78      0.00 
   -5   17    9     -4.93      0.00 
   -4   17    9     -0.73      0.00 
   -3   17    9     -0.87      0.00 
   -2   17    9      1.31      0.00 
   -1   17    9      4.04      0.00 
    0   17    9      2.90      0.00 
    1   17    9      0.44      0.00 
    2   17    9     -0.68      0.00 
    3   17    9      1.19      0.00 
    4   17    9      1.91      0.00 
    5   17    9      1.85      0.00 
    6   17    9     -0.02      0.00 
   -5   18    9     -2.40      0.00 
   -4   18    9      2.57      0.00 
   -3   18    9      3.75      0.00 
   -2   18    9      3.79      0.00 
   -1   18    9      3.67      0.00 
    0   18    9      3.41      0.00 
    1   18    9      0.53      0.00 
    2   18    9     -2.70      0.00 
    3   18    9     -7.74      0.00 
    4   18    9     -7.75      0.00 
   -1   19    9     -0.05      0.00 
    0   19    9     -0.16      0.00 
  -15    0   10     -2.93      0.00 
  -14    0   10     -7.90      0.00 
  -13    0   10     -7.32      0.00 
  -12    0   10     -1.56      0.00 
  -11    0   10      3.33      0.00 
  -10    0   10      1.59      0.00 
   -9    0   10      2.87      0.00 
   -8    0   10      2.92      0.00 
   -7    0   10      2.67      0.00 
   -6    0   10      3.89      0.00 
   -5    0   10      9.09      0.00 
   -4    0   10     12.19      0.00 
   -3    0   10      6.19      0.00 
   -2    0   10     12.51      0.00 
   -1    0   10     22.72      0.00 
    0    0   10     18.58      0.00 
    1    0   10     -7.40      0.00 
    2    0   10    -13.70      0.00 
    3    0   10     -0.89      0.00 
    4    0   10     12.39      0.00 
    5    0   10      9.24      0.00 
    6    0   10      3.46      0.00 
    7    0   10      2.92      0.00 
    8    0   10      1.25      0.00 
    9    0   10     -1.19      0.00 
   10    0   10     -2.67      0.00 
   11    0   10      1.41      0.00 
   12    0   10      2.29      0.00 
   13    0   10      1.20      0.00 
   14    0   10      1.57      0.00 
  -15    1   10      5.81      0.00 
  -14    1   10      1.64      0.00 
  -13    1   10     -0.81      0.00 
  -12    1   10      0.11      0.00 
  -11    1   10     -0.65      0.00 
  -10    1   10     -1.20      0.00 
   -9    1   10     -0.60      0.00 
   -8    1   10     -0.85      0.00 
   -7    1   10     -2.46      0.00 
   -6    1   10     -2.28      0.00 
   -5    1   10     -1.00      0.00 
   -4    1   10      0.44      0.00 
   -3    1   10      3.76      0.00 
   -2    1   10      5.83      0.00 
   -1    1   10      3.42      0.00 
    0    1   10      3.17      0.00 
    1    1   10      1.70      0.00 
    2    1   10     -4.36      0.00 
    3    1   10     -6.00      0.00 
    4    1   10     -2.77      0.00 
    5    1   10      2.68      0.00 
    6    1   10      4.44      0.00 
    7    1   10      2.10      0.00 
    8    1   10      0.79      0.00 
    9    1   10      0.82      0.00 
   10    1   10     -1.60      0.00 
   11    1   10     -2.36      0.00 
   12    1   10     -2.55      0.00 
   13    1   10     -0.64      0.00 
   14    1   10      4.58      0.00 
  -15    2   10      9.33      0.00 
  -14    2   10      4.82      0.00 
  -13    2   10      1.20      0.00 
  -12    2   10      2.91      0.00 
  -11    2   10      4.44      0.00 
  -10    2   10      1.56      0.00 
   -9    2   10      1.18      0.00 
   -8    2   10     -1.09      0.00 
   -7    2   10     -3.07      0.00 
   -6    2   10     -3.89      0.00 
   -5    2   10     -4.52      0.00 
   -4    2   10     -9.49      0.00 
   -3    2   10    -18.70      0.00 
   -2    2   10    -11.71      0.00 
   -1    2   10      2.31      0.00 
    0    2   10      6.15      0.00 
    1    2   10     -8.11      0.00 
    2    2   10     -9.83      0.00 
    3    2   10     -1.79      0.00 
    4    2   10      2.98      0.00 
    5    2   10     -3.16      0.00 
    6    2   10     -6.04      0.00 
    7    2   10      0.07      0.00 
    8    2   10      4.31      0.00 
    9    2   10      0.72      0.00 
   10    2   10     -1.46      0.00 
   11    2   10      4.11      0.00 
   12    2   10      4.14      0.00 
   13    2   10      0.96      0.00 
   14    2   10      0.58      0.00 
  -15    3   10     -7.21      0.00 
  -14    3   10     -4.27      0.00 
  -13    3   10      1.36      0.00 
  -12    3   10      2.91      0.00 
  -11    3   10      1.27      0.00 
  -10    3   10      2.13      0.00 
   -9    3   10      3.04      0.00 
   -8    3   10      3.93      0.00 
   -7    3   10      1.90      0.00 
   -6    3   10      0.97      0.00 
   -5    3   10      3.52      0.00 
   -4    3   10      5.50      0.00 
   -3    3   10      3.24      0.00 
   -2    3   10     -2.96      0.00 
   -1    3   10    -10.00      0.00 
    0    3   10    -10.66      0.00 
    1    3   10    -10.78      0.00 
    2    3   10    -13.66      0.00 
    3    3   10    -10.23      0.00 
    4    3   10     -3.40      0.00 
    5    3   10      2.99      0.00 
    6    3   10      5.03      0.00 
    7    3   10      4.06      0.00 
    8    3   10      2.01      0.00 
    9    3   10      2.95      0.00 
   10    3   10      1.61      0.00 
   11    3   10      0.25      0.00 
   12    3   10     -4.06      0.00 
   13    3   10     -7.74      0.00 
   14    3   10     -5.34      0.00 
  -15    4   10     -2.01      0.00 
  -14    4   10     -6.84      0.00 
  -13    4   10     -7.44      0.00 
  -12    4   10     -5.73      0.00 
  -11    4   10     -6.21      0.00 
  -10    4   10     -5.25      0.00 
   -9    4   10     -0.06      0.00 
   -8    4   10      0.97      0.00 
   -7    4   10      0.40      0.00 
   -6    4   10      1.27      0.00 
   -5    4   10      4.75      0.00 
   -4    4   10      9.28      0.00 
   -3    4   10      7.98      0.00 
   -2    4   10      5.16      0.00 
   -1    4   10      3.82      0.00 
    0    4   10      3.17      0.00 
    1    4   10     -3.54      0.00 
    2    4   10     -5.59      0.00 
    3    4   10     -1.76      0.00 
    4    4   10     -0.10      0.00 
    5    4   10     -6.06      0.00 
    6    4   10     -7.53      0.00 
    7    4   10     -2.26      0.00 
    8    4   10      1.31      0.00 
    9    4   10     -0.82      0.00 
   10    4   10     -5.04      0.00 
   11    4   10     -4.95      0.00 
   12    4   10     -0.82      0.00 
   13    4   10      6.71      0.00 
   14    4   10     12.12      0.00 
  -15    5   10      0.16      0.00 
  -14    5   10      2.23      0.00 
  -13    5   10      2.02      0.00 
  -12    5   10      0.13      0.00 
  -11    5   10      0.42      0.00 
  -10    5   10      0.66      0.00 
   -9    5   10     -3.28      0.00 
   -8    5   10     -4.20      0.00 
   -7    5   10     -3.94      0.00 
   -6    5   10     -4.62      0.00 
   -5    5   10     -4.22      0.00 
   -4    5   10     -0.61      0.00 
   -3    5   10      3.74      0.00 
   -2    5   10      5.53      0.00 
   -1    5   10      7.37      0.00 
    0    5   10      9.17      0.00 
    1    5   10      8.00      0.00 
    2    5   10      6.75      0.00 
    3    5   10      5.56      0.00 
    4    5   10      2.47      0.00 
    5    5   10     -3.56      0.00 
    6    5   10     -7.73      0.00 
    7    5   10     -6.27      0.00 
    8    5   10     -4.45      0.00 
    9    5   10     -0.48      0.00 
   10    5   10      0.88      0.00 
   11    5   10      1.45      0.00 
   12    5   10      0.80      0.00 
   13    5   10      3.51      0.00 
   14    5   10      5.97      0.00 
  -14    6   10     10.49      0.00 
  -13    6   10      9.51      0.00 
  -12    6   10      7.31      0.00 
  -11    6   10      4.79      0.00 
  -10    6   10      3.91      0.00 
   -9    6   10      3.68      0.00 
   -8    6   10      1.13      0.00 
   -7    6   10      0.18      0.00 
   -6    6   10      0.29      0.00 
   -5    6   10     -1.73      0.00 
   -4    6   10     -4.10      0.00 
   -3    6   10     -5.62      0.00 
   -2    6   10     -4.73      0.00 
   -1    6   10      0.05      0.00 
    0    6   10      0.81      0.00 
    1    6   10     -2.33      0.00 
    2    6   10     -0.15      0.00 
    3    6   10      3.70      0.00 
    4    6   10      2.55      0.00 
    5    6   10     -0.75      0.00 
    6    6   10     -0.11      0.00 
    7    6   10      3.16      0.00 
    8    6   10      2.21      0.00 
    9    6   10      0.65      0.00 
   10    6   10     -0.20      0.00 
   11    6   10      0.76      0.00 
   12    6   10      1.12      0.00 
   13    6   10      0.92      0.00 
   14    6   10      1.78      0.00 
  -14    7   10     -1.17      0.00 
  -13    7   10     -0.12      0.00 
  -12    7   10      0.18      0.00 
  -11    7   10     -0.25      0.00 
  -10    7   10      0.05      0.00 
   -9    7   10     -1.24      0.00 
   -8    7   10     -2.04      0.00 
   -7    7   10     -0.16      0.00 
   -6    7   10      0.81      0.00 
   -5    7   10     -0.96      0.00 
   -4    7   10     -2.00      0.00 
   -3    7   10     -0.76      0.00 
   -2    7   10     -0.91      0.00 
   -1    7   10     -0.44      0.00 
    0    7   10     -1.61      0.00 
    1    7   10     -4.92      0.00 
    2    7   10     -4.11      0.00 
    3    7   10     -4.22      0.00 
    4    7   10     -2.05      0.00 
    5    7   10     -0.35      0.00 
    6    7   10      0.83      0.00 
    7    7   10      2.33      0.00 
    8    7   10      1.16      0.00 
    9    7   10      1.51      0.00 
   10    7   10      1.38      0.00 
   11    7   10      0.30      0.00 
   12    7   10     -2.86      0.00 
   13    7   10     -1.75      0.00 
  -14    8   10     -2.20      0.00 
  -13    8   10     -2.73      0.00 
  -12    8   10     -0.90      0.00 
  -11    8   10     -1.46      0.00 
  -10    8   10     -1.10      0.00 
   -9    8   10      0.50      0.00 
   -8    8   10      0.52      0.00 
   -7    8   10     -2.03      0.00 
   -6    8   10     -2.12      0.00 
   -5    8   10      1.23      0.00 
   -4    8   10      2.83      0.00 
   -3    8   10      2.40      0.00 
   -2    8   10      2.32      0.00 
   -1    8   10      6.27      0.00 
    0    8   10      7.07      0.00 
    1    8   10      3.46      0.00 
    2    8   10      2.09      0.00 
    3    8   10      4.79      0.00 
    4    8   10      5.87      0.00 
    5    8   10      4.42      0.00 
    6    8   10     -1.06      0.00 
    7    8   10      0.39      0.00 
    8    8   10      3.80      0.00 
    9    8   10      4.93      0.00 
   10    8   10      2.12      0.00 
   11    8   10      0.35      0.00 
   12    8   10     -2.38      0.00 
   13    8   10     -0.11      0.00 
  -13    9   10      3.28      0.00 
  -12    9   10      5.66      0.00 
  -11    9   10      3.07      0.00 
  -10    9   10      1.05      0.00 
   -9    9   10      0.81      0.00 
   -8    9   10      0.82      0.00 
   -7    9   10      3.17      0.00 
   -6    9   10      3.49      0.00 
   -5    9   10      3.46      0.00 
   -4    9   10      4.70      0.00 
   -3    9   10      5.13      0.00 
   -2    9   10      2.71      0.00 
   -1    9   10      0.73      0.00 
    0    9   10      0.32      0.00 
    1    9   10     -1.93      0.00 
    2    9   10     -1.88      0.00 
    3    9   10     -0.83      0.00 
    4    9   10      1.79      0.00 
    5    9   10      0.93      0.00 
    6    9   10      0.53      0.00 
    7    9   10      1.49      0.00 
    8    9   10      0.56      0.00 
    9    9   10      0.47      0.00 
   10    9   10      0.62      0.00 
   11    9   10      1.85      0.00 
   12    9   10      2.70      0.00 
  -13   10   10     -0.75      0.00 
  -12   10   10     -2.33      0.00 
  -11   10   10     -1.77      0.00 
  -10   10   10      1.78      0.00 
   -9   10   10      1.28      0.00 
   -8   10   10      0.47      0.00 
   -7   10   10     -0.53      0.00 
   -6   10   10      0.16      0.00 
   -5   10   10      1.46      0.00 
   -4   10   10      0.45      0.00 
   -3   10   10     -0.18      0.00 
   -2   10   10     -0.02      0.00 
   -1   10   10      0.59      0.00 
    0   10   10     -2.34      0.00 
    1   10   10     -6.85      0.00 
    2   10   10     -9.10      0.00 
    3   10   10     -6.79      0.00 
    4   10   10     -7.60      0.00 
    5   10   10     -5.76      0.00 
    6   10   10     -6.08      0.00 
    7   10   10     -2.73      0.00 
    8   10   10      0.30      0.00 
    9   10   10      1.45      0.00 
   10   10   10      0.36      0.00 
   11   10   10      1.97      0.00 
   12   10   10     -2.11      0.00 
  -12   11   10     -4.58      0.00 
  -11   11   10     -3.19      0.00 
  -10   11   10     -0.38      0.00 
   -9   11   10     -1.14      0.00 
   -8   11   10     -5.05      0.00 
   -7   11   10     -5.53      0.00 
   -6   11   10     -5.46      0.00 
   -5   11   10     -3.23      0.00 
   -4   11   10      0.00      0.00 
   -3   11   10      1.30      0.00 
   -2   11   10      2.40      0.00 
   -1   11   10      2.16      0.00 
    0   11   10      1.78      0.00 
    1   11   10      0.27      0.00 
    2   11   10     -2.63      0.00 
    3   11   10     -2.76      0.00 
    4   11   10     -1.46      0.00 
    5   11   10     -3.91      0.00 
    6   11   10     -3.38      0.00 
    7   11   10     -2.33      0.00 
    8   11   10     -2.06      0.00 
    9   11   10     -1.89      0.00 
   10   11   10     -4.01      0.00 
   11   11   10     -4.53      0.00 
  -12   12   10      3.72      0.00 
  -11   12   10      0.82      0.00 
  -10   12   10     -4.22      0.00 
   -9   12   10     -7.84      0.00 
   -8   12   10     -6.76      0.00 
   -7   12   10     -8.88      0.00 
   -6   12   10     -7.94      0.00 
   -5   12   10     -2.60      0.00 
   -4   12   10      0.31      0.00 
   -3   12   10     -1.58      0.00 
   -2   12   10     -3.33      0.00 
   -1   12   10      0.53      0.00 
    0   12   10      1.46      0.00 
    1   12   10      2.39      0.00 
    2   12   10      3.86      0.00 
    3   12   10      5.74      0.00 
    4   12   10      4.01      0.00 
    5   12   10      6.22      0.00 
    6   12   10      5.51      0.00 
    7   12   10      5.24      0.00 
    8   12   10      3.87      0.00 
    9   12   10      2.14      0.00 
   10   12   10     -1.32      0.00 
   11   12   10     -0.68      0.00 
  -11   13   10     -0.29      0.00 
  -10   13   10      5.33      0.00 
   -9   13   10      5.41      0.00 
   -8   13   10     -0.05      0.00 
   -7   13   10     -0.25      0.00 
   -6   13   10      0.75      0.00 
   -5   13   10      0.71      0.00 
   -4   13   10      2.85      0.00 
   -3   13   10      3.09      0.00 
   -2   13   10      0.82      0.00 
   -1   13   10      0.25      0.00 
    0   13   10      1.74      0.00 
    1   13   10      1.56      0.00 
    2   13   10      0.17      0.00 
    3   13   10      3.57      0.00 
    4   13   10      3.87      0.00 
    5   13   10     -2.40      0.00 
    6   13   10     -2.59      0.00 
    7   13   10     -1.60      0.00 
    8   13   10      0.84      0.00 
    9   13   10      1.10      0.00 
   10   13   10     -2.85      0.00 
  -10   14   10     -1.61      0.00 
   -9   14   10     -2.46      0.00 
   -8   14   10     -1.07      0.00 
   -7   14   10      1.46      0.00 
   -6   14   10      5.43      0.00 
   -5   14   10      4.07      0.00 
   -4   14   10      1.00      0.00 
   -3   14   10     -0.11      0.00 
   -2   14   10     -2.82      0.00 
   -1   14   10     -0.61      0.00 
    0   14   10     -1.95      0.00 
    1   14   10     -0.64      0.00 
    2   14   10      2.32      0.00 
    3   14   10      1.67      0.00 
    4   14   10     -0.81      0.00 
    5   14   10     -0.43      0.00 
    6   14   10     -1.26      0.00 
    7   14   10      2.05      0.00 
    8   14   10      1.85      0.00 
    9   14   10     -0.60      0.00 
   -9   15   10      1.62      0.00 
   -8   15   10      0.33      0.00 
   -7   15   10      1.28      0.00 
   -6   15   10     -1.44      0.00 
   -5   15   10     -4.17      0.00 
   -4   15   10     -2.30      0.00 
   -3   15   10      0.36      0.00 
   -2   15   10      1.31      0.00 
   -1   15   10      1.47      0.00 
    0   15   10      2.09      0.00 
    1   15   10      1.39      0.00 
    2   15   10     -1.54      0.00 
    3   15   10     -1.16      0.00 
    4   15   10      1.97      0.00 
    5   15   10      0.01      0.00 
    6   15   10     -1.20      0.00 
    7   15   10     -0.90      0.00 
    8   15   10      2.62      0.00 
   -8   16   10     -2.18      0.00 
   -7   16   10     -4.31      0.00 
   -6   16   10     -2.07      0.00 
   -5   16   10      0.33      0.00 
   -4   16   10     -2.21      0.00 
   -3   16   10     -0.39      0.00 
   -2   16   10      0.98      0.00 
   -1   16   10      2.04      0.00 
    0   16   10      0.51      0.00 
    1   16   10      2.47      0.00 
    2   16   10      3.63      0.00 
    3   16   10      0.00      0.00 
    4   16   10     -1.36      0.00 
    5   16   10      0.53      0.00 
    6   16   10     -0.76      0.00 
    7   16   10     -0.79      0.00 
   -7   17   10      0.56      0.00 
   -6   17   10      0.05      0.00 
   -5   17   10      1.31      0.00 
   -4   17   10      0.68      0.00 
   -3   17   10     -0.70      0.00 
   -2   17   10     -1.08      0.00 
   -1   17   10     -3.98      0.00 
    0   17   10     -3.50      0.00 
    1   17   10     -0.17      0.00 
    2   17   10      1.06      0.00 
    3   17   10     -0.16      0.00 
    4   17   10      2.13      0.00 
    5   17   10      0.20      0.00 
    6   17   10     -4.66      0.00 
   -5   18   10      3.11      0.00 
   -4   18   10     -1.54      0.00 
   -3   18   10     -2.83      0.00 
   -2   18   10     -1.98      0.00 
   -1   18   10     -3.15      0.00 
    0   18   10     -3.82      0.00 
    1   18   10     -2.45      0.00 
    2   18   10     -1.15      0.00 
    3   18   10      0.08      0.00 
    4   18   10     -1.06      0.00 
  -15    1   11     -6.25      0.00 
  -14    1   11     -2.38      0.00 
  -13    1   11      2.35      0.00 
  -12    1   11      1.28      0.00 
  -11    1   11     -2.61      0.00 
  -10    1   11     -2.53      0.00 
   -9    1   11     -2.63      0.00 
   -8    1   11     -2.22      0.00 
   -7    1   11     -0.99      0.00 
   -6    1   11      0.24      0.00 
   -5    1   11     -1.92      0.00 
   -4    1   11     -1.41      0.00 
   -3    1   11      5.21      0.00 
   -2    1   11      6.95      0.00 
   -1    1   11     -9.37      0.00 
    0    1   11    -15.83      0.00 
    1    1   11     -3.70      0.00 
    2    1   11     10.27      0.00 
    3    1   11      4.14      0.00 
    4    1   11     -5.67      0.00 
    5    1   11     -5.30      0.00 
    6    1   11      0.50      0.00 
    7    1   11     -0.82      0.00 
    8    1   11     -2.02      0.00 
    9    1   11      1.11      0.00 
   10    1   11      4.59      0.00 
   11    1   11     -0.56      0.00 
   12    1   11     -4.78      0.00 
   13    1   11     -2.31      0.00 
   14    1   11     -0.82      0.00 
  -15    2   11      5.59      0.00 
  -14    2   11      6.49      0.00 
  -13    2   11      2.95      0.00 
  -12    2   11     -1.16      0.00 
  -11    2   11     -1.21      0.00 
  -10    2   11      0.65      0.00 
   -9    2   11     -0.47      0.00 
   -8    2   11     -2.16      0.00 
   -7    2   11     -1.18      0.00 
   -6    2   11      0.61      0.00 
   -5    2   11     -0.92      0.00 
   -4    2   11     -3.59      0.00 
   -3    2   11     -6.59      0.00 
   -2    2   11     -8.99      0.00 
   -1    2   11     -7.82      0.00 
    0    2   11     -5.76      0.00 
    1    2   11     -4.25      0.00 
    2    2   11      2.59      0.00 
    3    2   11      7.66      0.00 
    4    2   11      5.91      0.00 
    5    2   11     -0.53      0.00 
    6    2   11     -5.01      0.00 
    7    2   11     -2.97      0.00 
    8    2   11     -0.10      0.00 
    9    2   11     -0.41      0.00 
   10    2   11     -0.16      0.00 
   11    2   11     -0.29      0.00 
   12    2   11     -0.10      0.00 
   13    2   11      3.72      0.00 
   14    2   11      2.28      0.00 
  -15    3   11     -2.41      0.00 
  -14    3   11      1.00      0.00 
  -13    3   11      3.88      0.00 
  -12    3   11      0.51      0.00 
  -11    3   11     -1.27      0.00 
  -10    3   11      0.87      0.00 
   -9    3   11      0.33      0.00 
   -8    3   11      0.28      0.00 
   -7    3   11      0.98      0.00 
   -6    3   11      1.23      0.00 
   -5    3   11     -1.14      0.00 
   -4    3   11     -0.01      0.00 
   -3    3   11      4.61      0.00 
   -2    3   11      7.97      0.00 
   -1    3   11      1.08      0.00 
    0    3   11     -0.69      0.00 
    1    3   11      3.20      0.00 
    2    3   11      8.78      0.00 
    3    3   11      5.06      0.00 
    4    3   11      1.59      0.00 
    5    3   11      4.22      0.00 
    6    3   11      7.02      0.00 
    7    3   11      2.34      0.00 
    8    3   11     -3.81      0.00 
    9    3   11     -1.91      0.00 
   10    3   11      4.20      0.00 
   11    3   11      2.95      0.00 
   12    3   11     -0.57      0.00 
   13    3   11     -2.86      0.00 
   14    3   11     -6.00      0.00 
  -15    4   11      0.85      0.00 
  -14    4   11      0.75      0.00 
  -13    4   11     -2.07      0.00 
  -12    4   11     -0.32      0.00 
  -11    4   11      0.68      0.00 
  -10    4   11     -1.37      0.00 
   -9    4   11     -2.01      0.00 
   -8    4   11     -1.38      0.00 
   -7    4   11     -0.89      0.00 
   -6    4   11      2.26      0.00 
   -5    4   11      2.78      0.00 
   -4    4   11      0.50      0.00 
   -3    4   11     -0.15      0.00 
   -2    4   11      4.70      0.00 
   -1    4   11     10.07      0.00 
    0    4   11     10.85      0.00 
    1    4   11      9.21      0.00 
    2    4   11      9.24      0.00 
    3    4   11      6.97      0.00 
    4    4   11      2.09      0.00 
    5    4   11      0.04      0.00 
    6    4   11     -0.25      0.00 
    7    4   11     -0.61      0.00 
    8    4   11     -0.28      0.00 
    9    4   11     -0.39      0.00 
   10    4   11     -1.21      0.00 
   11    4   11     -0.84      0.00 
   12    4   11      1.76      0.00 
   13    4   11      5.52      0.00 
   14    4   11      4.06      0.00 
  -15    5   11     -4.48      0.00 
  -14    5   11     -2.87      0.00 
  -13    5   11     -0.81      0.00 
  -12    5   11      1.23      0.00 
  -11    5   11      4.16      0.00 
  -10    5   11      4.30      0.00 
   -9    5   11     -0.28      0.00 
   -8    5   11     -1.93      0.00 
   -7    5   11     -0.84      0.00 
   -6    5   11      0.75      0.00 
   -5    5   11     -0.80      0.00 
   -4    5   11     -4.01      0.00 
   -3    5   11     -7.63      0.00 
   -2    5   11     -3.59      0.00 
   -1    5   11     -2.47      0.00 
    0    5   11     -1.03      0.00 
    1    5   11      1.83      0.00 
    2    5   11      4.32      0.00 
    3    5   11     -0.48      0.00 
    4    5   11     -2.86      0.00 
    5    5   11      2.83      0.00 
    6    5   11      5.66      0.00 
    7    5   11      0.55      0.00 
    8    5   11     -4.21      0.00 
    9    5   11     -4.07      0.00 
   10    5   11     -0.77      0.00 
   11    5   11      2.11      0.00 
   12    5   11      1.93      0.00 
   13    5   11     -1.15      0.00 
   14    5   11     -4.96      0.00 
  -14    6   11     -0.33      0.00 
  -13    6   11     -2.97      0.00 
  -12    6   11     -1.53      0.00 
  -11    6   11     -1.22      0.00 
  -10    6   11     -1.25      0.00 
   -9    6   11      0.56      0.00 
   -8    6   11      3.22      0.00 
   -7    6   11      2.15      0.00 
   -6    6   11      2.21      0.00 
   -5    6   11      2.89      0.00 
   -4    6   11      1.96      0.00 
   -3    6   11     -2.74      0.00 
   -2    6   11     -7.06      0.00 
   -1    6   11    -10.90      0.00 
    0    6   11    -12.52      0.00 
    1    6   11     -9.76      0.00 
    2    6   11     -8.29      0.00 
    3    6   11     -5.35      0.00 
    4    6   11     -0.88      0.00 
    5    6   11      4.23      0.00 
    6    6   11      6.32      0.00 
    7    6   11      5.69      0.00 
    8    6   11      3.26      0.00 
    9    6   11      0.92      0.00 
   10    6   11     -0.34      0.00 
   11    6   11      0.03      0.00 
   12    6   11      0.97      0.00 
   13    6   11     -0.75      0.00 
  -14    7   11     -3.47      0.00 
  -13    7   11     -4.73      0.00 
  -12    7   11     -6.90      0.00 
  -11    7   11     -8.25      0.00 
  -10    7   11     -6.29      0.00 
   -9    7   11     -3.88      0.00 
   -8    7   11     -1.61      0.00 
   -7    7   11     -0.12      0.00 
   -6    7   11      0.95      0.00 
   -5    7   11      0.51      0.00 
   -4    7   11      3.30      0.00 
   -3    7   11      5.56      0.00 
   -2    7   11      6.95      0.00 
   -1    7   11      1.30      0.00 
    0    7   11     -3.25      0.00 
    1    7   11     -2.81      0.00 
    2    7   11     -3.64      0.00 
    3    7   11     -6.63      0.00 
    4    7   11     -7.61      0.00 
    5    7   11     -6.50      0.00 
    6    7   11     -2.60      0.00 
    7    7   11     -0.37      0.00 
    8    7   11     -0.69      0.00 
    9    7   11     -0.51      0.00 
   10    7   11      0.97      0.00 
   11    7   11      1.00      0.00 
   12    7   11      1.01      0.00 
   13    7   11      0.00      0.00 
  -14    8   11      1.45      0.00 
  -13    8   11     -1.01      0.00 
  -12    8   11     -2.04      0.00 
  -11    8   11     -0.87      0.00 
  -10    8   11      1.18      0.00 
   -9    8   11      0.83      0.00 
   -8    8   11      2.19      0.00 
   -7    8   11     -1.04      0.00 
   -6    8   11     -4.02      0.00 
   -5    8   11     -2.77      0.00 
   -4    8   11     -0.24      0.00 
   -3    8   11      0.76      0.00 
   -2    8   11      4.59      0.00 
   -1    8   11      8.03      0.00 
    0    8   11      7.21      0.00 
    1    8   11      7.50      0.00 
    2    8   11      5.75      0.00 
    3    8   11      3.79      0.00 
    4    8   11     -0.26      0.00 
    5    8   11     -3.41      0.00 
    6    8   11     -4.21      0.00 
    7    8   11     -3.23      0.00 
    8    8   11     -3.05      0.00 
    9    8   11     -2.06      0.00 
   10    8   11     -3.04      0.00 
   11    8   11     -3.37      0.00 
   12    8   11     -2.23      0.00 
   13    8   11     -0.69      0.00 
  -13    9   11      1.70      0.00 
  -12    9   11      2.48      0.00 
  -11    9   11      3.34      0.00 
  -10    9   11      2.39      0.00 
   -9    9   11     -0.07      0.00 
   -8    9   11     -1.59      0.00 
   -7    9   11     -1.82      0.00 
   -6    9   11     -0.91      0.00 
   -5    9   11     -3.09      0.00 
   -4    9   11     -4.93      0.00 
   -3    9   11     -4.76      0.00 
   -2    9   11     -2.96      0.00 
   -1    9   11     -3.02      0.00 
    0    9   11     -3.45      0.00 
    1    9   11      1.31      0.00 
    2    9   11      5.94      0.00 
    3    9   11      5.69      0.00 
    4    9   11      3.44      0.00 
    5    9   11      2.17      0.00 
    6    9   11      4.23      0.00 
    7    9   11      2.98      0.00 
    8    9   11     -1.70      0.00 
    9    9   11     -4.55      0.00 
   10    9   11     -4.27      0.00 
   11    9   11     -4.48      0.00 
   12    9   11      0.70      0.00 
  -13   10   11      0.94      0.00 
  -12   10   11      0.27      0.00 
  -11   10   11     -1.82      0.00 
  -10   10   11     -2.04      0.00 
   -9   10   11     -1.55      0.00 
   -8   10   11      3.06      0.00 
   -7   10   11      4.07      0.00 
   -6   10   11      4.47      0.00 
   -5   10   11      3.73      0.00 
   -4   10   11      0.37      0.00 
   -3   10   11     -2.98      0.00 
   -2   10   11     -5.40      0.00 
   -1   10   11     -6.18      0.00 
    0   10   11     -5.66      0.00 
    1   10   11     -3.66      0.00 
    2   10   11     -1.36      0.00 
    3   10   11     -0.41      0.00 
    4   10   11     -0.41      0.00 
    5   10   11      2.35      0.00 
    6   10   11      2.42      0.00 
    7   10   11      1.33      0.00 
    8   10   11     -0.20      0.00 
    9   10   11      0.12      0.00 
   10   10   11     -0.23      0.00 
   11   10   11      1.36      0.00 
   12   10   11      0.42      0.00 
  -12   11   11     -0.10      0.00 
  -11   11   11     -0.10      0.00 
  -10   11   11      1.31      0.00 
   -9   11   11      3.58      0.00 
   -8   11   11      4.53      0.00 
   -7   11   11      5.45      0.00 
   -6   11   11      6.86      0.00 
   -5   11   11      4.04      0.00 
   -4   11   11      1.70      0.00 
   -3   11   11      3.67      0.00 
   -2   11   11      4.11      0.00 
   -1   11   11      2.45      0.00 
    0   11   11      1.13      0.00 
    1   11   11      2.31      0.00 
    2   11   11      1.15      0.00 
    3   11   11      0.33      0.00 
    4   11   11      1.86      0.00 
    5   11   11      1.25      0.00 
    6   11   11      0.33      0.00 
    7   11   11     -0.04      0.00 
    8   11   11     -1.63      0.00 
    9   11   11     -2.43      0.00 
   10   11   11      0.79      0.00 
   11   11   11      0.65      0.00 
  -12   12   11      2.77      0.00 
  -11   12   11      3.20      0.00 
  -10   12   11     -1.45      0.00 
   -9   12   11     -5.54      0.00 
   -8   12   11     -1.96      0.00 
   -7   12   11      0.00      0.00 
   -6   12   11      0.91      0.00 
   -5   12   11      1.93      0.00 
   -4   12   11      0.62      0.00 
   -3   12   11     -1.22      0.00 
   -2   12   11     -1.56      0.00 
   -1   12   11     -1.71      0.00 
    0   12   11     -1.95      0.00 
    1   12   11     -2.42      0.00 
    2   12   11      2.73      0.00 
    3   12   11      4.73      0.00 
    4   12   11      2.70      0.00 
    5   12   11      5.14      0.00 
    6   12   11      4.40      0.00 
    7   12   11      3.95      0.00 
    8   12   11      3.37      0.00 
    9   12   11      3.20      0.00 
   10   12   11      3.64      0.00 
   11   12   11      5.05      0.00 
  -11   13   11     -4.08      0.00 
  -10   13   11     -1.33      0.00 
   -9   13   11      0.72      0.00 
   -8   13   11      0.86      0.00 
   -7   13   11      1.31      0.00 
   -6   13   11      1.61      0.00 
   -5   13   11     -0.40      0.00 
   -4   13   11     -2.57      0.00 
   -3   13   11     -1.40      0.00 
   -2   13   11      1.54      0.00 
   -1   13   11      1.28      0.00 
    0   13   11     -0.44      0.00 
    1   13   11      1.84      0.00 
    2   13   11     -0.60      0.00 
    3   13   11     -2.32      0.00 
    4   13   11     -2.37      0.00 
    5   13   11     -2.31      0.00 
    6   13   11     -2.43      0.00 
    7   13   11     -3.43      0.00 
    8   13   11     -2.52      0.00 
    9   13   11      0.02      0.00 
   10   13   11      1.09      0.00 
  -10   14   11     -4.47      0.00 
   -9   14   11     -5.07      0.00 
   -8   14   11      0.04      0.00 
   -7   14   11      1.47      0.00 
   -6   14   11      0.82      0.00 
   -5   14   11      2.25      0.00 
   -4   14   11      1.92      0.00 
   -3   14   11     -0.34      0.00 
   -2   14   11      0.12      0.00 
   -1   14   11     -0.61      0.00 
    0   14   11     -0.70      0.00 
    1   14   11     -0.52      0.00 
    2   14   11      1.63      0.00 
    3   14   11     -3.10      0.00 
    4   14   11     -8.18      0.00 
    5   14   11     -3.82      0.00 
    6   14   11     -1.49      0.00 
    7   14   11     -1.19      0.00 
    8   14   11     -2.48      0.00 
    9   14   11     -2.75      0.00 
   -9   15   11      4.34      0.00 
   -8   15   11      3.19      0.00 
   -7   15   11      1.28      0.00 
   -6   15   11     -1.50      0.00 
   -5   15   11     -2.15      0.00 
   -4   15   11      0.73      0.00 
   -3   15   11      1.23      0.00 
   -2   15   11      1.15      0.00 
   -1   15   11      0.91      0.00 
    0   15   11     -1.09      0.00 
    1   15   11     -0.77      0.00 
    2   15   11     -5.75      0.00 
    3   15   11     -4.13      0.00 
    4   15   11     -1.40      0.00 
    5   15   11     -1.23      0.00 
    6   15   11      0.14      0.00 
    7   15   11      0.71      0.00 
    8   15   11     -0.34      0.00 
   -8   16   11     -0.93      0.00 
   -7   16   11     -1.62      0.00 
   -6   16   11      1.56      0.00 
   -5   16   11      4.25      0.00 
   -4   16   11      1.36      0.00 
   -3   16   11     -3.73      0.00 
   -2   16   11     -4.92      0.00 
   -1   16   11     -2.37      0.00 
    0   16   11      0.92      0.00 
    1   16   11     -2.00      0.00 
    2   16   11     -2.37      0.00 
    3   16   11      0.80      0.00 
    4   16   11      1.28      0.00 
    5   16   11      1.44      0.00 
    6   16   11      5.37      0.00 
    7   16   11      6.41      0.00 
   -6   17   11      6.06      0.00 
   -5   17   11     -1.15      0.00 
   -4   17   11     -1.68      0.00 
   -3   17   11      0.70      0.00 
   -2   17   11     -1.17      0.00 
   -1   17   11      0.52      0.00 
    0   17   11      2.08      0.00 
    1   17   11      3.76      0.00 
    2   17   11      2.02      0.00 
    3   17   11      4.82      0.00 
    4   17   11      6.23      0.00 
    5   17   11      4.69      0.00 
   -4   18   11      0.15      0.00 
   -3   18   11      3.17      0.00 
   -2   18   11      3.71      0.00 
   -1   18   11      3.41      0.00 
    0   18   11      2.50      0.00 
    1   18   11      0.21      0.00 
    2   18   11     -0.45      0.00 
    3   18   11     -3.05      0.00 
  -13    0   12     -2.59      0.00 
  -12    0   12     -1.46      0.00 
  -11    0   12      3.58      0.00 
  -10    0   12      3.75      0.00 
   -9    0   12      4.88      0.00 
   -8    0   12      3.37      0.00 
   -7    0   12      1.55      0.00 
   -6    0   12     -0.45      0.00 
   -5    0   12      2.25      0.00 
   -4    0   12      7.13      0.00 
   -3    0   12      2.74      0.00 
   -2    0   12     -4.30      0.00 
   -1    0   12      3.09      0.00 
    0    0   12     15.04      0.00 
    1    0   12      6.74      0.00 
    2    0   12    -12.07      0.00 
    3    0   12    -17.51      0.00 
    4    0   12     -6.34      0.00 
    5    0   12     -1.06      0.00 
    6    0   12     -4.57      0.00 
    7    0   12     -2.64      0.00 
    8    0   12     -0.53      0.00 
    9    0   12     -1.41      0.00 
   10    0   12     -4.43      0.00 
   11    0   12     -2.00      0.00 
   12    0   12      2.90      0.00 
   13    0   12      1.00      0.00 
   14    0   12     -1.09      0.00 
  -14    1   12     -0.59      0.00 
  -13    1   12     -1.22      0.00 
  -12    1   12      0.23      0.00 
  -11    1   12      0.83      0.00 
  -10    1   12      0.06      0.00 
   -9    1   12      1.39      0.00 
   -8    1   12      4.41      0.00 
   -7    1   12      3.23      0.00 
   -6    1   12      0.03      0.00 
   -5    1   12     -0.56      0.00 
   -4    1   12      1.81      0.00 
   -3    1   12      5.18      0.00 
   -2    1   12      8.83      0.00 
   -1    1   12     11.37      0.00 
    0    1   12     12.37      0.00 
    1    1   12     12.39      0.00 
    2    1   12      8.06      0.00 
    3    1   12      1.12      0.00 
    4    1   12     -3.17      0.00 
    5    1   12     -1.59      0.00 
    6    1   12      1.88      0.00 
    7    1   12      2.16      0.00 
    8    1   12     -0.61      0.00 
    9    1   12     -0.78      0.00 
   10    1   12     -1.35      0.00 
   11    1   12     -0.72      0.00 
   12    1   12      2.93      0.00 
   13    1   12      2.82      0.00 
   14    1   12      1.82      0.00 
  -15    2   12      8.61      0.00 
  -14    2   12      6.99      0.00 
  -13    2   12     -0.26      0.00 
  -12    2   12     -3.03      0.00 
  -11    2   12      0.46      0.00 
  -10    2   12     -0.61      0.00 
   -9    2   12      0.21      0.00 
   -8    2   12     -0.05      0.00 
   -7    2   12      0.97      0.00 
   -6    2   12     -0.06      0.00 
   -5    2   12     -0.65      0.00 
   -4    2   12     -1.78      0.00 
   -3    2   12     -8.67      0.00 
   -2    2   12    -12.69      0.00 
   -1    2   12     -2.58      0.00 
    0    2   12      9.93      0.00 
    1    2   12      8.44      0.00 
    2    2   12      2.46      0.00 
    3    2   12      3.07      0.00 
    4    2   12      8.29      0.00 
    5    2   12      5.71      0.00 
    6    2   12     -0.97      0.00 
    7    2   12     -0.90      0.00 
    8    2   12      2.71      0.00 
    9    2   12      2.01      0.00 
   10    2   12     -4.11      0.00 
   11    2   12     -1.28      0.00 
   12    2   12      6.84      0.00 
   13    2   12      6.66      0.00 
   14    2   12      4.68      0.00 
  -15    3   12     -1.93      0.00 
  -14    3   12     -2.53      0.00 
  -13    3   12      1.73      0.00 
  -12    3   12      4.22      0.00 
  -11    3   12      2.25      0.00 
  -10    3   12      2.13      0.00 
   -9    3   12      2.09      0.00 
   -8    3   12      3.20      0.00 
   -7    3   12      3.00      0.00 
   -6    3   12      0.84      0.00 
   -5    3   12     -1.07      0.00 
   -4    3   12     -0.05      0.00 
   -3    3   12      0.03      0.00 
   -2    3   12     -3.26      0.00 
   -1    3   12     -8.25      0.00 
    0    3   12    -10.76      0.00 
    1    3   12     -9.29      0.00 
    2    3   12     -8.89      0.00 
    3    3   12     -9.03      0.00 
    4    3   12     -6.10      0.00 
    5    3   12      0.13      0.00 
    6    3   12      3.56      0.00 
    7    3   12      4.77      0.00 
    8    3   12      1.37      0.00 
    9    3   12      0.81      0.00 
   10    3   12      0.76      0.00 
   11    3   12      1.12      0.00 
   12    3   12     -1.15      0.00 
   13    3   12     -8.37      0.00 
   14    3   12    -10.39      0.00 
  -15    4   12      4.85      0.00 
  -14    4   12      1.30      0.00 
  -13    4   12     -2.81      0.00 
  -12    4   12     -2.64      0.00 
  -11    4   12     -1.72      0.00 
  -10    4   12     -4.13      0.00 
   -9    4   12     -0.65      0.00 
   -8    4   12      1.01      0.00 
   -7    4   12      0.57      0.00 
   -6    4   12     -0.48      0.00 
   -5    4   12      3.38      0.00 
   -4    4   12      8.52      0.00 
   -3    4   12      9.06      0.00 
   -2    4   12      3.26      0.00 
   -1    4   12     -1.34      0.00 
    0    4   12     -2.78      0.00 
    1    4   12     -7.17      0.00 
    2    4   12    -11.18      0.00 
    3    4   12     -9.16      0.00 
    4    4   12     -1.84      0.00 
    5    4   12     -1.42      0.00 
    6    4   12     -4.06      0.00 
    7    4   12     -0.55      0.00 
    8    4   12      5.16      0.00 
    9    4   12      5.28      0.00 
   10    4   12     -1.25      0.00 
   11    4   12     -6.50      0.00 
   12    4   12     -5.99      0.00 
   13    4   12     -2.01      0.00 
   14    4   12      4.00      0.00 
  -15    5   12     -3.02      0.00 
  -14    5   12     -4.61      0.00 
  -13    5   12     -2.39      0.00 
  -12    5   12     -1.41      0.00 
  -11    5   12     -2.98      0.00 
  -10    5   12     -0.63      0.00 
   -9    5   12     -1.30      0.00 
   -8    5   12     -2.54      0.00 
   -7    5   12     -2.62      0.00 
   -6    5   12     -3.45      0.00 
   -5    5   12     -5.51      0.00 
   -4    5   12     -2.93      0.00 
   -3    5   12      1.86      0.00 
   -2    5   12      5.10      0.00 
   -1    5   12      6.10      0.00 
    0    5   12      7.78      0.00 
    1    5   12      7.24      0.00 
    2    5   12      5.03      0.00 
    3    5   12      2.88      0.00 
    4    5   12      0.47      0.00 
    5    5   12     -2.36      0.00 
    6    5   12     -6.55      0.00 
    7    5   12     -4.56      0.00 
    8    5   12     -3.24      0.00 
    9    5   12      0.45      0.00 
   10    5   12      0.48      0.00 
   11    5   12      1.67      0.00 
   12    5   12      2.52      0.00 
   13    5   12      2.98      0.00 
  -14    6   12      1.56      0.00 
  -13    6   12      2.82      0.00 
  -12    6   12      4.52      0.00 
  -11    6   12      5.74      0.00 
  -10    6   12      4.17      0.00 
   -9    6   12      3.33      0.00 
   -8    6   12      2.05      0.00 
   -7    6   12      2.30      0.00 
   -6    6   12      0.36      0.00 
   -5    6   12     -1.82      0.00 
   -4    6   12     -4.77      0.00 
   -3    6   12     -4.64      0.00 
   -2    6   12     -4.71      0.00 
   -1    6   12     -2.03      0.00 
    0    6   12      4.16      0.00 
    1    6   12      5.09      0.00 
    2    6   12      3.82      0.00 
    3    6   12      4.65      0.00 
    4    6   12      4.51      0.00 
    5    6   12      0.77      0.00 
    6    6   12     -2.55      0.00 
    7    6   12     -1.48      0.00 
    8    6   12      0.84      0.00 
    9    6   12      1.29      0.00 
   10    6   12      0.02      0.00 
   11    6   12     -2.25      0.00 
   12    6   12     -3.25      0.00 
   13    6   12     -3.71      0.00 
  -14    7   12      0.17      0.00 
  -13    7   12      2.83      0.00 
  -12    7   12      3.10      0.00 
  -11    7   12     -0.23      0.00 
  -10    7   12      0.20      0.00 
   -9    7   12      0.44      0.00 
   -8    7   12     -0.77      0.00 
   -7    7   12     -0.70      0.00 
   -6    7   12      2.54      0.00 
   -5    7   12      0.69      0.00 
   -4    7   12     -2.98      0.00 
   -3    7   12     -4.45      0.00 
   -2    7   12     -3.99      0.00 
   -1    7   12     -4.76      0.00 
    0    7   12     -2.52      0.00 
    1    7   12     -3.35      0.00 
    2    7   12     -2.50      0.00 
    3    7   12     -1.01      0.00 
    4    7   12     -1.83      0.00 
    5    7   12     -0.21      0.00 
    6    7   12     -0.51      0.00 
    7    7   12     -0.62      0.00 
    8    7   12     -3.11      0.00 
    9    7   12     -0.87      0.00 
   10    7   12     -0.49      0.00 
   11    7   12      1.72      0.00 
   12    7   12     -0.52      0.00 
   13    7   12     -2.96      0.00 
  -14    8   12     -0.82      0.00 
  -13    8   12     -0.69      0.00 
  -12    8   12     -0.92      0.00 
  -11    8   12     -1.84      0.00 
  -10    8   12     -3.53      0.00 
   -9    8   12     -4.46      0.00 
   -8    8   12     -3.32      0.00 
   -7    8   12     -2.03      0.00 
   -6    8   12     -3.66      0.00 
   -5    8   12     -2.32      0.00 
   -4    8   12     -0.13      0.00 
   -3    8   12     -0.14      0.00 
   -2    8   12     -3.51      0.00 
   -1    8   12     -2.79      0.00 
    0    8   12      1.49      0.00 
    1    8   12      1.32      0.00 
    2    8   12     -1.09      0.00 
    3    8   12      0.53      0.00 
    4    8   12      2.92      0.00 
    5    8   12      5.06      0.00 
    6    8   12      1.71      0.00 
    7    8   12     -1.17      0.00 
    8    8   12      1.68      0.00 
    9    8   12      4.71      0.00 
   10    8   12      4.41      0.00 
   11    8   12      3.07      0.00 
   12    8   12      0.77      0.00 
   13    8   12     -2.68      0.00 
  -13    9   12     -2.07      0.00 
  -12    9   12      0.38      0.00 
  -11    9   12      2.64      0.00 
  -10    9   12      3.83      0.00 
   -9    9   12      3.18      0.00 
   -8    9   12      0.47      0.00 
   -7    9   12     -1.12      0.00 
   -6    9   12      0.98      0.00 
   -5    9   12      0.51      0.00 
   -4    9   12      1.99      0.00 
   -3    9   12      4.45      0.00 
   -2    9   12      5.72      0.00 
   -1    9   12      2.63      0.00 
    0    9   12      3.45      0.00 
    1    9   12      3.05      0.00 
    2    9   12      2.43      0.00 
    3    9   12      2.08      0.00 
    4    9   12      2.63      0.00 
    5    9   12      4.23      0.00 
    6    9   12      3.12      0.00 
    7    9   12      3.30      0.00 
    8    9   12      2.70      0.00 
    9    9   12      3.81      0.00 
   10    9   12      1.76      0.00 
   11    9   12      1.87      0.00 
   12    9   12      1.43      0.00 
  -13   10   12      0.67      0.00 
  -12   10   12      2.68      0.00 
  -11   10   12      3.35      0.00 
  -10   10   12      5.10      0.00 
   -9   10   12      5.64      0.00 
   -8   10   12      5.73      0.00 
   -7   10   12      4.83      0.00 
   -6   10   12      2.92      0.00 
   -5   10   12      2.54      0.00 
   -4   10   12      3.58      0.00 
   -3   10   12      3.99      0.00 
   -2   10   12      2.75      0.00 
   -1   10   12      2.14      0.00 
    0   10   12     -0.26      0.00 
    1   10   12     -3.04      0.00 
    2   10   12     -5.98      0.00 
    3   10   12     -4.90      0.00 
    4   10   12     -4.89      0.00 
    5   10   12     -3.33      0.00 
    6   10   12     -3.82      0.00 
    7   10   12     -4.63      0.00 
    8   10   12     -2.49      0.00 
    9   10   12      0.47      0.00 
   10   10   12      1.87      0.00 
   11   10   12      3.39      0.00 
   12   10   12      3.17      0.00 
  -12   11   12     -0.07      0.00 
  -11   11   12     -2.23      0.00 
  -10   11   12      0.11      0.00 
   -9   11   12      2.33      0.00 
   -8   11   12     -0.83      0.00 
   -7   11   12     -3.91      0.00 
   -6   11   12     -3.74      0.00 
   -5   11   12     -5.05      0.00 
   -4   11   12     -3.89      0.00 
   -3   11   12     -2.35      0.00 
   -2   11   12      1.57      0.00 
   -1   11   12      3.87      0.00 
    0   11   12      4.88      0.00 
    1   11   12      3.33      0.00 
    2   11   12      0.33      0.00 
    3   11   12     -3.40      0.00 
    4   11   12     -3.55      0.00 
    5   11   12     -6.26      0.00 
    6   11   12     -7.33      0.00 
    7   11   12     -5.00      0.00 
    8   11   12     -5.30      0.00 
    9   11   12     -3.91      0.00 
   10   11   12     -3.16      0.00 
   11   11   12     -2.65      0.00 
  -12   12   12      1.01      0.00 
  -11   12   12      1.72      0.00 
  -10   12   12      0.07      0.00 
   -9   12   12     -5.22      0.00 
   -8   12   12     -5.05      0.00 
   -7   12   12     -3.98      0.00 
   -6   12   12     -4.92      0.00 
   -5   12   12     -3.93      0.00 
   -4   12   12      0.03      0.00 
   -3   12   12     -0.91      0.00 
   -2   12   12     -6.01      0.00 
   -1   12   12     -4.88      0.00 
    0   12   12     -2.19      0.00 
    1   12   12     -1.28      0.00 
    2   12   12     -0.84      0.00 
    3   12   12      2.81      0.00 
    4   12   12      3.06      0.00 
    5   12   12      3.93      0.00 
    6   12   12      4.55      0.00 
    7   12   12      4.48      0.00 
    8   12   12      4.12      0.00 
    9   12   12      2.94      0.00 
   10   12   12      0.77      0.00 
  -11   13   12     -1.86      0.00 
  -10   13   12      1.82      0.00 
   -9   13   12      6.12      0.00 
   -8   13   12      3.73      0.00 
   -7   13   12     -1.08      0.00 
   -6   13   12     -2.51      0.00 
   -5   13   12     -2.89      0.00 
   -4   13   12     -0.77      0.00 
   -3   13   12      1.56      0.00 
   -2   13   12      1.89      0.00 
   -1   13   12      0.03      0.00 
    0   13   12      0.80      0.00 
    1   13   12      1.71      0.00 
    2   13   12      0.36      0.00 
    3   13   12     -1.52      0.00 
    4   13   12      3.29      0.00 
    5   13   12      0.35      0.00 
    6   13   12     -1.39      0.00 
    7   13   12      0.45      0.00 
    8   13   12      0.34      0.00 
    9   13   12      1.32      0.00 
   10   13   12      0.45      0.00 
  -10   14   12      0.62      0.00 
   -9   14   12      0.14      0.00 
   -8   14   12      0.68      0.00 
   -7   14   12     -1.59      0.00 
   -6   14   12      0.10      0.00 
   -5   14   12      2.72      0.00 
   -4   14   12      3.16      0.00 
   -3   14   12      3.03      0.00 
   -2   14   12     -0.01      0.00 
   -1   14   12     -1.41      0.00 
    0   14   12      0.65      0.00 
    1   14   12      1.42      0.00 
    2   14   12      2.34      0.00 
    3   14   12      2.95      0.00 
    4   14   12     -0.71      0.00 
    5   14   12     -2.61      0.00 
    6   14   12     -3.43      0.00 
    7   14   12     -1.91      0.00 
    8   14   12     -0.21      0.00 
    9   14   12     -1.79      0.00 
   -9   15   12      2.83      0.00 
   -8   15   12      1.59      0.00 
   -7   15   12      2.40      0.00 
   -6   15   12      3.32      0.00 
   -5   15   12     -1.15      0.00 
   -4   15   12     -3.95      0.00 
   -3   15   12     -1.62      0.00 
   -2   15   12      1.02      0.00 
   -1   15   12      0.00      0.00 
    0   15   12     -1.12      0.00 
    1   15   12     -2.66      0.00 
    2   15   12     -1.49      0.00 
    3   15   12     -1.23      0.00 
    4   15   12      4.46      0.00 
    5   15   12      4.05      0.00 
    6   15   12      0.93      0.00 
    7   15   12     -1.31      0.00 
    8   15   12      0.42      0.00 
   -8   16   12     -0.19      0.00 
   -7   16   12     -0.74      0.00 
   -6   16   12     -1.84      0.00 
   -5   16   12     -0.31      0.00 
   -4   16   12      0.12      0.00 
   -3   16   12     -0.88      0.00 
   -2   16   12     -0.22      0.00 
   -1   16   12      0.12      0.00 
    0   16   12      0.25      0.00 
    1   16   12     -1.42      0.00 
    2   16   12     -0.51      0.00 
    3   16   12     -0.80      0.00 
    4   16   12     -3.89      0.00 
    5   16   12     -2.25      0.00 
    6   16   12      0.49      0.00 
    7   16   12      0.75      0.00 
   -6   17   12     -2.06      0.00 
   -5   17   12     -3.73      0.00 
   -4   17   12     -1.14      0.00 
   -3   17   12      1.23      0.00 
   -2   17   12      3.07      0.00 
   -1   17   12      1.01      0.00 
    0   17   12     -0.14      0.00 
    1   17   12      0.65      0.00 
    2   17   12      4.11      0.00 
    3   17   12      1.52      0.00 
    4   17   12      1.19      0.00 
    5   17   12      1.68      0.00 
   -4   18   12     -3.27      0.00 
   -3   18   12     -8.77      0.00 
   -2   18   12     -5.30      0.00 
   -1   18   12      0.02      0.00 
    0   18   12      0.34      0.00 
    1   18   12     -1.71      0.00 
    2   18   12     -0.90      0.00 
    3   18   12      0.90      0.00 
  -13    1   13     -1.75      0.00 
  -12    1   13      1.75      0.00 
  -11    1   13      0.71      0.00 
  -10    1   13     -0.73      0.00 
   -9    1   13     -1.45      0.00 
   -8    1   13     -2.08      0.00 
   -7    1   13     -1.26      0.00 
   -6    1   13      0.34      0.00 
   -5    1   13      0.31      0.00 
   -4    1   13     -1.31      0.00 
   -3    1   13      0.21      0.00 
   -2    1   13     10.86      0.00 
   -1    1   13      7.06      0.00 
    0    1   13     -5.49      0.00 
    1    1   13    -11.22      0.00 
    2    1   13     -0.60      0.00 
    3    1   13      6.41      0.00 
    4    1   13      1.66      0.00 
    5    1   13     -2.85      0.00 
    6    1   13      1.46      0.00 
    7    1   13      0.74      0.00 
    8    1   13     -2.75      0.00 
    9    1   13     -3.07      0.00 
   10    1   13      2.11      0.00 
   11    1   13      2.44      0.00 
   12    1   13     -4.53      0.00 
   13    1   13     -5.77      0.00 
   14    1   13     -2.30      0.00 
  -14    2   13      1.94      0.00 
  -13    2   13      0.59      0.00 
  -12    2   13     -1.45      0.00 
  -11    2   13     -1.98      0.00 
  -10    2   13     -0.76      0.00 
   -9    2   13     -0.83      0.00 
   -8    2   13     -3.46      0.00 
   -7    2   13     -4.43      0.00 
   -6    2   13     -0.68      0.00 
   -5    2   13      2.61      0.00 
   -4    2   13      2.25      0.00 
   -3    2   13     -1.14      0.00 
   -2    2   13     -3.59      0.00 
   -1    2   13     -4.95      0.00 
    0    2   13     -7.05      0.00 
    1    2   13     -9.64      0.00 
    2    2   13     -8.98      0.00 
    3    2   13     -3.43      0.00 
    4    2   13      1.98      0.00 
    5    2   13      2.35      0.00 
    6    2   13     -0.61      0.00 
    7    2   13     -1.23      0.00 
    8    2   13      1.94      0.00 
    9    2   13      2.87      0.00 
   10    2   13      0.46      0.00 
   11    2   13     -1.06      0.00 
   12    2   13     -4.93      0.00 
   13    2   13     -3.66      0.00 
   14    2   13      1.37      0.00 
  -15    3   13      1.32      0.00 
  -14    3   13      0.55      0.00 
  -13    3   13      4.67      0.00 
  -12    3   13      3.73      0.00 
  -11    3   13      0.05      0.00 
  -10    3   13      1.05      0.00 
   -9    3   13      1.78      0.00 
   -8    3   13      0.11      0.00 
   -7    3   13     -1.20      0.00 
   -6    3   13     -2.09      0.00 
   -5    3   13     -4.26      0.00 
   -4    3   13     -6.49      0.00 
   -3    3   13     -5.68      0.00 
   -2    3   13      1.92      0.00 
   -1    3   13      0.04      0.00 
    0    3   13     -5.05      0.00 
    1    3   13     -5.03      0.00 
    2    3   13      0.73      0.00 
    3    3   13      1.19      0.00 
    4    3   13     -2.80      0.00 
    5    3   13     -3.24      0.00 
    6    3   13      1.15      0.00 
    7    3   13      2.04      0.00 
    8    3   13     -0.90      0.00 
    9    3   13     -2.42      0.00 
   10    3   13      3.62      0.00 
   11    3   13      6.67      0.00 
   12    3   13      1.77      0.00 
   13    3   13     -1.83      0.00 
   14    3   13     -2.88      0.00 
  -15    4   13      0.22      0.00 
  -14    4   13      3.53      0.00 
  -13    4   13      0.22      0.00 
  -12    4   13     -2.41      0.00 
  -11    4   13     -0.66      0.00 
  -10    4   13     -0.39      0.00 
   -9    4   13     -1.38      0.00 
   -8    4   13     -0.21      0.00 
   -7    4   13     -0.88      0.00 
   -6    4   13     -0.12      0.00 
   -5    4   13      2.89      0.00 
   -4    4   13      3.81      0.00 
   -3    4   13      2.43      0.00 
   -2    4   13      3.47      0.00 
   -1    4   13      6.47      0.00 
    0    4   13      8.36      0.00 
    1    4   13      8.51      0.00 
    2    4   13      8.22      0.00 
    3    4   13      8.22      0.00 
    4    4   13      5.53      0.00 
    5    4   13      1.11      0.00 
    6    4   13     -0.55      0.00 
    7    4   13     -1.66      0.00 
    8    4   13     -1.18      0.00 
    9    4   13      0.58      0.00 
   10    4   13      0.66      0.00 
   11    4   13     -0.10      0.00 
   12    4   13     -1.47      0.00 
   13    4   13      1.77      0.00 
  -14    5   13     -6.02      0.00 
  -13    5   13     -0.21      0.00 
  -12    5   13      1.62      0.00 
  -11    5   13      1.39      0.00 
  -10    5   13      1.88      0.00 
   -9    5   13      0.37      0.00 
   -8    5   13     -1.15      0.00 
   -7    5   13     -0.48      0.00 
   -6    5   13      2.17      0.00 
   -5    5   13      2.99      0.00 
   -4    5   13      2.09      0.00 
   -3    5   13     -1.31      0.00 
   -2    5   13      0.03      0.00 
   -1    5   13      3.17      0.00 
    0    5   13      3.26      0.00 
    1    5   13      3.13      0.00 
    2    5   13      6.29      0.00 
    3    5   13      5.71      0.00 
    4    5   13     -0.01      0.00 
    5    5   13     -1.19      0.00 
    6    5   13      2.63      0.00 
    7    5   13      2.71      0.00 
    8    5   13     -1.41      0.00 
    9    5   13     -4.13      0.00 
   10    5   13     -3.09      0.00 
   11    5   13      1.07      0.00 
   12    5   13      5.65      0.00 
   13    5   13      6.60      0.00 
  -14    6   13      2.48      0.00 
  -13    6   13      1.11      0.00 
  -12    6   13      1.41      0.00 
  -11    6   13      3.79      0.00 
  -10    6   13      3.26      0.00 
   -9    6   13      0.23      0.00 
   -8    6   13      0.81      0.00 
   -7    6   13      1.05      0.00 
   -6    6   13      0.48      0.00 
   -5    6   13      2.05      0.00 
   -4    6   13      2.58      0.00 
   -3    6   13     -0.59      0.00 
   -2    6   13     -4.44      0.00 
   -1    6   13     -6.37      0.00 
    0    6   13     -8.74      0.00 
    1    6   13     -8.45      0.00 
    2    6   13     -6.38      0.00 
    3    6   13     -5.08      0.00 
    4    6   13     -1.57      0.00 
    5    6   13      2.10      0.00 
    6    6   13      4.35      0.00 
    7    6   13      4.24      0.00 
    8    6   13      3.86      0.00 
    9    6   13      1.88      0.00 
   10    6   13      0.94      0.00 
   11    6   13      1.74      0.00 
   12    6   13      0.99      0.00 
   13    6   13      0.78      0.00 
  -14    7   13      3.83      0.00 
  -13    7   13      1.89      0.00 
  -12    7   13     -2.14      0.00 
  -11    7   13     -4.81      0.00 
  -10    7   13     -4.52      0.00 
   -9    7   13     -1.13      0.00 
   -8    7   13      1.70      0.00 
   -7    7   13      0.11      0.00 
   -6    7   13      0.28      0.00 
   -5    7   13      1.00      0.00 
   -4    7   13      1.65      0.00 
   -3    7   13      2.43      0.00 
   -2    7   13      4.81      0.00 
   -1    7   13      4.54      0.00 
    0    7   13     -1.96      0.00 
    1    7   13     -4.72      0.00 
    2    7   13     -4.32      0.00 
    3    7   13     -5.42      0.00 
    4    7   13     -5.38      0.00 
    5    7   13     -2.44      0.00 
    6    7   13      0.05      0.00 
    7    7   13      1.96      0.00 
    8    7   13      0.28      0.00 
    9    7   13     -1.87      0.00 
   10    7   13     -1.64      0.00 
   11    7   13      0.24      0.00 
   12    7   13      1.29      0.00 
   13    7   13      3.20      0.00 
  -13    8   13     -1.81      0.00 
  -12    8   13     -3.34      0.00 
  -11    8   13     -3.57      0.00 
  -10    8   13     -2.96      0.00 
   -9    8   13     -3.53      0.00 
   -8    8   13     -0.22      0.00 
   -7    8   13      2.23      0.00 
   -6    8   13     -1.42      0.00 
   -5    8   13     -3.31      0.00 
   -4    8   13     -0.67      0.00 
   -3    8   13      1.72      0.00 
   -2    8   13      2.72      0.00 
   -1    8   13      6.95      0.00 
    0    8   13      7.18      0.00 
    1    8   13      4.15      0.00 
    2    8   13      1.51      0.00 
    3    8   13     -1.82      0.00 
    4    8   13     -1.63      0.00 
    5    8   13     -2.71      0.00 
    6    8   13     -3.27      0.00 
    7    8   13     -0.57      0.00 
    8    8   13      0.65      0.00 
    9    8   13     -1.67      0.00 
   10    8   13     -3.18      0.00 
   11    8   13     -3.86      0.00 
   12    8   13     -3.77      0.00 
  -13    9   13     -1.35      0.00 
  -12    9   13     -1.61      0.00 
  -11    9   13      0.15      0.00 
  -10    9   13      2.39      0.00 
   -9    9   13      2.20      0.00 
   -8    9   13     -0.23      0.00 
   -7    9   13     -3.97      0.00 
   -6    9   13     -3.83      0.00 
   -5    9   13     -2.62      0.00 
   -4    9   13     -3.24      0.00 
   -3    9   13     -4.16      0.00 
   -2    9   13     -2.30      0.00 
   -1    9   13      0.83      0.00 
    0    9   13     -0.19      0.00 
    1    9   13      0.74      0.00 
    2    9   13      3.63      0.00 
    3    9   13      5.64      0.00 
    4    9   13      2.87      0.00 
    5    9   13     -1.56      0.00 
    6    9   13     -2.83      0.00 
    7    9   13      1.55      0.00 
    8    9   13      1.62      0.00 
    9    9   13     -0.33      0.00 
   10    9   13     -2.09      0.00 
   11    9   13     -3.90      0.00 
   12    9   13     -4.52      0.00 
  -13   10   13      0.04      0.00 
  -12   10   13      1.79      0.00 
  -11   10   13      0.25      0.00 
  -10   10   13     -2.31      0.00 
   -9   10   13     -4.63      0.00 
   -8   10   13     -1.23      0.00 
   -7   10   13      2.65      0.00 
   -6   10   13      2.24      0.00 
   -5   10   13      2.66      0.00 
   -4   10   13      1.77      0.00 
   -3   10   13     -0.73      0.00 
   -2   10   13     -4.61      0.00 
   -1   10   13     -7.09      0.00 
    0   10   13     -8.96      0.00 
    1   10   13     -9.01      0.00 
    2   10   13     -4.91      0.00 
    3   10   13     -1.25      0.00 
    4   10   13      0.71      0.00 
    5   10   13      1.95      0.00 
    6   10   13      2.52      0.00 
    7   10   13      1.34      0.00 
    8   10   13      0.30      0.00 
    9   10   13      0.24      0.00 
   10   10   13     -0.25      0.00 
   11   10   13      0.07      0.00 
  -12   11   13      2.78      0.00 
  -11   11   13     -1.49      0.00 
  -10   11   13     -3.98      0.00 
   -9   11   13     -2.77      0.00 
   -8   11   13      0.17      0.00 
   -7   11   13      0.66      0.00 
   -6   11   13      2.47      0.00 
   -5   11   13      4.01      0.00 
   -4   11   13      1.63      0.00 
   -3   11   13      0.95      0.00 
   -2   11   13      3.18      0.00 
   -1   11   13      3.80      0.00 
    0   11   13      1.61      0.00 
    1   11   13      2.32      0.00 
    2   11   13      0.61      0.00 
    3   11   13     -1.73      0.00 
    4   11   13     -2.16      0.00 
    5   11   13      0.65      0.00 
    6   11   13     -0.06      0.00 
    7   11   13      0.11      0.00 
    8   11   13     -1.68      0.00 
    9   11   13     -3.21      0.00 
   10   11   13     -3.34      0.00 
   11   11   13     -1.41      0.00 
  -11   12   13      2.84      0.00 
  -10   12   13      3.35      0.00 
   -9   12   13     -2.02      0.00 
   -8   12   13     -3.80      0.00 
   -7   12   13     -1.78      0.00 
   -6   12   13      0.48      0.00 
   -5   12   13      3.82      0.00 
   -4   12   13      5.07      0.00 
   -3   12   13      4.18      0.00 
   -2   12   13      1.76      0.00 
   -1   12   13     -0.60      0.00 
    0   12   13     -1.10      0.00 
    1   12   13     -2.42      0.00 
    2   12   13     -1.76      0.00 
    3   12   13      1.75      0.00 
    4   12   13      1.63      0.00 
    5   12   13      2.92      0.00 
    6   12   13      4.69      0.00 
    7   12   13      2.24      0.00 
    8   12   13      1.74      0.00 
    9   12   13      2.11      0.00 
   10   12   13      0.33      0.00 
  -11   13   13     -3.39      0.00 
  -10   13   13     -2.98      0.00 
   -9   13   13     -1.94      0.00 
   -8   13   13     -2.02      0.00 
   -7   13   13     -2.91      0.00 
   -6   13   13     -1.96      0.00 
   -5   13   13     -1.61      0.00 
   -4   13   13     -3.51      0.00 
   -3   13   13     -3.09      0.00 
   -2   13   13      0.79      0.00 
   -1   13   13      4.24      0.00 
    0   13   13      0.41      0.00 
    1   13   13     -0.01      0.00 
    2   13   13      0.77      0.00 
    3   13   13      1.87      0.00 
    4   13   13      0.69      0.00 
    5   13   13      1.35      0.00 
    6   13   13      1.30      0.00 
    7   13   13      1.91      0.00 
    8   13   13      0.74      0.00 
    9   13   13      1.61      0.00 
  -10   14   13     -3.17      0.00 
   -9   14   13     -5.49      0.00 
   -8   14   13     -3.26      0.00 
   -7   14   13      0.33      0.00 
   -6   14   13      0.31      0.00 
   -5   14   13     -0.36      0.00 
   -4   14   13      0.04      0.00 
   -3   14   13     -1.25      0.00 
   -2   14   13     -1.85      0.00 
   -1   14   13     -0.71      0.00 
    0   14   13      0.89      0.00 
    1   14   13      1.84      0.00 
    2   14   13      3.67      0.00 
    3   14   13      4.15      0.00 
    4   14   13     -2.46      0.00 
    5   14   13     -5.12      0.00 
    6   14   13     -1.59      0.00 
    7   14   13     -1.12      0.00 
    8   14   13     -0.83      0.00 
    9   14   13      0.01      0.00 
   -9   15   13      4.29      0.00 
   -8   15   13      2.68      0.00 
   -7   15   13      2.27      0.00 
   -6   15   13      2.49      0.00 
   -5   15   13      0.40      0.00 
   -4   15   13     -0.81      0.00 
   -3   15   13     -0.19      0.00 
   -2   15   13     -0.41      0.00 
   -1   15   13      2.71      0.00 
    0   15   13     -0.11      0.00 
    1   15   13     -0.52      0.00 
    2   15   13     -2.04      0.00 
    3   15   13     -2.09      0.00 
    4   15   13     -0.61      0.00 
    5   15   13      0.57      0.00 
    6   15   13     -1.67      0.00 
    7   15   13     -2.59      0.00 
   -7   16   13     -1.79      0.00 
   -6   16   13     -1.26      0.00 
   -5   16   13      3.25      0.00 
   -4   16   13      5.40      0.00 
   -3   16   13      0.53      0.00 
   -2   16   13     -3.63      0.00 
   -1   16   13     -2.17      0.00 
    0   16   13      2.19      0.00 
    1   16   13      2.42      0.00 
    2   16   13     -2.17      0.00 
    3   16   13     -4.44      0.00 
    4   16   13     -3.27      0.00 
    5   16   13     -3.28      0.00 
    6   16   13     -0.56      0.00 
   -6   17   13      4.51      0.00 
   -5   17   13      4.49      0.00 
   -4   17   13      0.70      0.00 
   -3   17   13      3.07      0.00 
   -2   17   13      1.68      0.00 
   -1   17   13     -0.24      0.00 
    0   17   13     -0.93      0.00 
    1   17   13      3.66      0.00 
    2   17   13      3.32      0.00 
    3   17   13      1.88      0.00 
    4   17   13      3.27      0.00 
    5   17   13      5.22      0.00 
   -3   18   13     -2.59      0.00 
   -2   18   13     -1.56      0.00 
   -1   18   13     -0.44      0.00 
    0   18   13      0.46      0.00 
    1   18   13     -1.33      0.00 
    2   18   13      0.06      0.00 
  -13    0   14      1.10      0.00 
  -12    0   14     -2.25      0.00 
  -11    0   14     -2.04      0.00 
  -10    0   14     -1.14      0.00 
   -9    0   14     -0.43      0.00 
   -8    0   14     -1.42      0.00 
   -7    0   14     -2.25      0.00 
   -6    0   14     -2.93      0.00 
   -5    0   14     -3.30      0.00 
   -4    0   14     -0.59      0.00 
   -3    0   14      0.03      0.00 
   -2    0   14     -8.15      0.00 
   -1    0   14    -13.25      0.00 
    0    0   14     -2.77      0.00 
    1    0   14      6.22      0.00 
    2    0   14      2.68      0.00 
    3    0   14    -10.31      0.00 
    4    0   14    -10.40      0.00 
    5    0   14     -3.72      0.00 
    6    0   14     -5.87      0.00 
    7    0   14     -4.96      0.00 
    8    0   14      0.64      0.00 
    9    0   14      2.50      0.00 
   10    0   14     -1.38      0.00 
   11    0   14     -4.14      0.00 
   12    0   14      0.49      0.00 
   13    0   14      2.59      0.00 
   14    0   14      0.47      0.00 
  -13    1   14      2.53      0.00 
  -12    1   14      2.61      0.00 
  -11    1   14      1.53      0.00 
  -10    1   14      1.56      0.00 
   -9    1   14      1.84      0.00 
   -8    1   14      4.38      0.00 
   -7    1   14      5.26      0.00 
   -6    1   14      2.26      0.00 
   -5    1   14     -1.05      0.00 
   -4    1   14     -2.22      0.00 
   -3    1   14     -2.07      0.00 
   -2    1   14     -1.14      0.00 
   -1    1   14     -0.41      0.00 
    0    1   14      2.24      0.00 
    1    1   14      5.58      0.00 
    2    1   14      5.80      0.00 
    3    1   14      1.61      0.00 
    4    1   14     -4.27      0.00 
    5    1   14     -6.57      0.00 
    6    1   14     -4.80      0.00 
    7    1   14     -1.65      0.00 
    8    1   14     -2.73      0.00 
    9    1   14     -3.61      0.00 
   10    1   14     -1.23      0.00 
   11    1   14     -0.17      0.00 
   12    1   14      1.23      0.00 
   13    1   14      2.44      0.00 
   14    1   14     -0.54      0.00 
  -14    2   14      1.22      0.00 
  -13    2   14     -1.65      0.00 
  -12    2   14     -3.30      0.00 
  -11    2   14     -1.15      0.00 
  -10    2   14     -1.06      0.00 
   -9    2   14      0.03      0.00 
   -8    2   14      2.68      0.00 
   -7    2   14      4.48      0.00 
   -6    2   14      4.06      0.00 
   -5    2   14      2.55      0.00 
   -4    2   14      4.31      0.00 
   -3    2   14      4.77      0.00 
   -2    2   14     -3.15      0.00 
   -1    2   14     -7.61      0.00 
    0    2   14      2.93      0.00 
    1    2   14     10.01      0.00 
    2    2   14      7.94      0.00 
    3    2   14      2.48      0.00 
    4    2   14      4.68      0.00 
    5    2   14      6.69      0.00 
    6    2   14      2.35      0.00 
    7    2   14     -0.03      0.00 
    8    2   14      1.10      0.00 
    9    2   14      3.52      0.00 
   10    2   14      0.16      0.00 
   11    2   14     -3.44      0.00 
   12    2   14      3.80      0.00 
   13    2   14      9.07      0.00 
  -15    3   14      3.08      0.00 
  -14    3   14     -3.40      0.00 
  -13    3   14     -3.79      0.00 
  -12    3   14      0.63      0.00 
  -11    3   14      0.42      0.00 
  -10    3   14     -0.55      0.00 
   -9    3   14     -1.32      0.00 
   -8    3   14     -0.01      0.00 
   -7    3   14      1.81      0.00 
   -6    3   14      1.80      0.00 
   -5    3   14     -2.57      0.00 
   -4    3   14     -4.48      0.00 
   -3    3   14     -1.88      0.00 
   -2    3   14      0.67      0.00 
   -1    3   14     -1.30      0.00 
    0    3   14     -2.22      0.00 
    1    3   14     -0.23      0.00 
    2    3   14      2.34      0.00 
    3    3   14      1.77      0.00 
    4    3   14     -1.71      0.00 
    5    3   14     -1.14      0.00 
    6    3   14     -0.69      0.00 
    7    3   14      1.04      0.00 
    8    3   14     -0.11      0.00 
    9    3   14     -0.91      0.00 
   10    3   14     -0.05      0.00 
   11    3   14      1.70      0.00 
   12    3   14      4.69      0.00 
   13    3   14      3.85      0.00 
  -15    4   14      7.89      0.00 
  -14    4   14      9.72      0.00 
  -13    4   14      1.73      0.00 
  -12    4   14     -3.65      0.00 
  -11    4   14     -2.35      0.00 
  -10    4   14     -2.09      0.00 
   -9    4   14     -1.91      0.00 
   -8    4   14     -1.20      0.00 
   -7    4   14     -0.95      0.00 
   -6    4   14     -0.56      0.00 
   -5    4   14      1.42      0.00 
   -4    4   14      4.97      0.00 
   -3    4   14      6.83      0.00 
   -2    4   14      3.95      0.00 
   -1    4   14     -1.64      0.00 
    0    4   14     -1.11      0.00 
    1    4   14     -2.55      0.00 
    2    4   14     -6.53      0.00 
    3    4   14     -7.99      0.00 
    4    4   14     -1.89      0.00 
    5    4   14      2.77      0.00 
    6    4   14      0.75      0.00 
    7    4   14     -0.93      0.00 
    8    4   14      0.75      0.00 
    9    4   14      2.99      0.00 
   10    4   14      0.65      0.00 
   11    4   14     -4.51      0.00 
   12    4   14     -7.35      0.00 
   13    4   14     -7.87      0.00 
  -14    5   14      1.67      0.00 
  -13    5   14      2.42      0.00 
  -12    5   14      3.31      0.00 
  -11    5   14     -0.27      0.00 
  -10    5   14     -1.10      0.00 
   -9    5   14     -0.34      0.00 
   -8    5   14     -0.78      0.00 
   -7    5   14     -2.08      0.00 
   -6    5   14      0.10      0.00 
   -5    5   14     -1.13      0.00 
   -4    5   14     -1.60      0.00 
   -3    5   14     -0.18      0.00 
   -2    5   14      1.49      0.00 
   -1    5   14      1.45      0.00 
    0    5   14      2.62      0.00 
    1    5   14      2.31      0.00 
    2    5   14      0.22      0.00 
    3    5   14     -0.39      0.00 
    4    5   14     -1.13      0.00 
    5    5   14      0.40      0.00 
    6    5   14     -2.06      0.00 
    7    5   14     -0.89      0.00 
    8    5   14     -0.91      0.00 
    9    5   14      0.30      0.00 
   10    5   14     -0.20      0.00 
   11    5   14     -0.79      0.00 
   12    5   14      0.73      0.00 
   13    5   14      2.33      0.00 
  -14    6   14     -4.01      0.00 
  -13    6   14     -5.21      0.00 
  -12    6   14     -1.19      0.00 
  -11    6   14      2.96      0.00 
  -10    6   14      3.57      0.00 
   -9    6   14      1.90      0.00 
   -8    6   14     -0.92      0.00 
   -7    6   14     -0.56      0.00 
   -6    6   14     -0.43      0.00 
   -5    6   14     -2.18      0.00 
   -4    6   14     -3.52      0.00 
   -3    6   14     -3.86      0.00 
   -2    6   14     -3.44      0.00 
   -1    6   14     -4.30      0.00 
    0    6   14      0.83      0.00 
    1    6   14      5.35      0.00 
    2    6   14      4.37      0.00 
    3    6   14      2.95      0.00 
    4    6   14      3.76      0.00 
    5    6   14      2.27      0.00 
    6    6   14     -1.39      0.00 
    7    6   14     -2.99      0.00 
    8    6   14     -2.00      0.00 
    9    6   14      0.08      0.00 
   10    6   14      2.27      0.00 
   11    6   14      1.09      0.00 
   12    6   14     -1.68      0.00 
   13    6   14     -5.11      0.00 
  -14    7   14     -2.50      0.00 
  -13    7   14     -2.49      0.00 
  -12    7   14      0.20      0.00 
  -11    7   14     -0.14      0.00 
  -10    7   14      0.88      0.00 
   -9    7   14      3.95      0.00 
   -8    7   14      5.32      0.00 
   -7    7   14      1.83      0.00 
   -6    7   14      3.41      0.00 
   -5    7   14      3.69      0.00 
   -4    7   14      0.89      0.00 
   -3    7   14     -2.47      0.00 
   -2    7   14     -1.56      0.00 
   -1    7   14     -2.55      0.00 
    0    7   14     -2.09      0.00 
    1    7   14      0.60      0.00 
    2    7   14      1.39      0.00 
    3    7   14      3.85      0.00 
    4    7   14      1.51      0.00 
    5    7   14      0.52      0.00 
    6    7   14      0.27      0.00 
    7    7   14      0.24      0.00 
    8    7   14     -5.04      0.00 
    9    7   14     -3.60      0.00 
   10    7   14     -1.85      0.00 
   11    7   14     -0.14      0.00 
   12    7   14      0.83      0.00 
  -13    8   14     -2.04      0.00 
  -12    8   14     -0.44      0.00 
  -11    8   14     -1.72      0.00 
  -10    8   14     -3.99      0.00 
   -9    8   14     -5.98      0.00 
   -8    8   14     -6.36      0.00 
   -7    8   14     -1.75      0.00 
   -6    8   14      1.00      0.00 
   -5    8   14     -0.53      0.00 
   -4    8   14     -1.41      0.00 
   -3    8   14     -0.70      0.00 
   -2    8   14     -2.66      0.00 
   -1    8   14     -6.37      0.00 
    0    8   14     -3.78      0.00 
    1    8   14     -0.43      0.00 
    2    8   14     -1.36      0.00 
    3    8   14     -1.35      0.00 
    4    8   14     -0.44      0.00 
    5    8   14      0.84      0.00 
    6    8   14      1.53      0.00 
    7    8   14     -0.46      0.00 
    8    8   14     -0.18      0.00 
    9    8   14      1.71      0.00 
   10    8   14      2.76      0.00 
   11    8   14      1.96      0.00 
   12    8   14      3.41      0.00 
  -13    9   14      0.05      0.00 
  -12    9   14     -2.31      0.00 
  -11    9   14     -3.34      0.00 
  -10    9   14     -0.79      0.00 
   -9    9   14      1.18      0.00 
   -8    9   14     -0.62      0.00 
   -7    9   14     -6.26      0.00 
   -6    9   14     -4.75      0.00 
   -5    9   14     -2.87      0.00 
   -4    9   14     -2.10      0.00 
   -3    9   14     -2.13      0.00 
   -2    9   14      0.60      0.00 
   -1    9   14      0.02      0.00 
    0    9   14      0.16      0.00 
    1    9   14      2.95      0.00 
    2    9   14      2.25      0.00 
    3    9   14      2.08      0.00 
    4    9   14      0.39      0.00 
    5    9   14      1.19      0.00 
    6    9   14      1.56      0.00 
    7    9   14      2.34      0.00 
    8    9   14      0.99      0.00 
    9    9   14      4.22      0.00 
   10    9   14      3.49      0.00 
   11    9   14      2.39      0.00 
   12    9   14      1.20      0.00 
  -12   10   14      0.09      0.00 
  -11   10   14      3.23      0.00 
  -10   10   14      6.35      0.00 
   -9   10   14      7.39      0.00 
   -8   10   14      7.08      0.00 
   -7   10   14      6.31      0.00 
   -6   10   14      4.06      0.00 
   -5   10   14      0.91      0.00 
   -4   10   14      0.41      0.00 
   -3   10   14      3.48      0.00 
   -2   10   14      4.26      0.00 
   -1   10   14      3.13      0.00 
    0   10   14      1.43      0.00 
    1   10   14     -0.28      0.00 
    2   10   14     -1.98      0.00 
    3   10   14     -1.18      0.00 
    4   10   14     -0.01      0.00 
    5   10   14      1.38      0.00 
    6   10   14      2.48      0.00 
    7   10   14     -1.12      0.00 
    8   10   14     -3.24      0.00 
    9   10   14     -1.88      0.00 
   10   10   14      1.47      0.00 
   11   10   14      2.45      0.00 
  -12   11   14      4.99      0.00 
  -11   11   14      2.25      0.00 
  -10   11   14      1.07      0.00 
   -9   11   14      3.44      0.00 
   -8   11   14      5.07      0.00 
   -7   11   14      2.16      0.00 
   -6   11   14      1.27      0.00 
   -5   11   14     -1.39      0.00 
   -4   11   14     -2.52      0.00 
   -3   11   14     -2.52      0.00 
   -2   11   14      0.77      0.00 
   -1   11   14      4.36      0.00 
    0   11   14      6.92      0.00 
    1   11   14      7.44      0.00 
    2   11   14      6.23      0.00 
    3   11   14      2.82      0.00 
    4   11   14     -0.61      0.00 
    5   11   14     -3.51      0.00 
    6   11   14     -8.01      0.00 
    7   11   14     -6.15      0.00 
    8   11   14     -5.40      0.00 
    9   11   14     -4.14      0.00 
   10   11   14     -2.42      0.00 
   11   11   14      0.58      0.00 
  -11   12   14      0.41      0.00 
  -10   12   14      2.51      0.00 
   -9   12   14      0.45      0.00 
   -8   12   14     -1.84      0.00 
   -7   12   14     -0.75      0.00 
   -6   12   14      1.67      0.00 
   -5   12   14      0.47      0.00 
   -4   12   14      0.26      0.00 
   -3   12   14      1.04      0.00 
   -2   12   14     -4.02      0.00 
   -1   12   14     -6.52      0.00 
    0   12   14     -3.15      0.00 
    1   12   14      0.54      0.00 
    2   12   14      0.02      0.00 
    3   12   14      0.71      0.00 
    4   12   14      2.06      0.00 
    5   12   14      0.99      0.00 
    6   12   14      0.31      0.00 
    7   12   14      0.34      0.00 
    8   12   14      1.20      0.00 
    9   12   14      0.62      0.00 
   10   12   14      0.88      0.00 
  -10   13   14     -2.35      0.00 
   -9   13   14      0.74      0.00 
   -8   13   14      2.95      0.00 
   -7   13   14      2.03      0.00 
   -6   13   14      1.02      0.00 
   -5   13   14     -0.86      0.00 
   -4   13   14     -1.18      0.00 
   -3   13   14     -1.28      0.00 
   -2   13   14     -0.66      0.00 
   -1   13   14     -1.70      0.00 
    0   13   14     -1.85      0.00 
    1   13   14     -2.11      0.00 
    2   13   14     -0.75      0.00 
    3   13   14     -2.72      0.00 
    4   13   14     -0.38      0.00 
    5   13   14      2.99      0.00 
    6   13   14      1.13      0.00 
    7   13   14      3.61      0.00 
    8   13   14      4.24      0.00 
    9   13   14      2.97      0.00 
  -10   14   14      0.81      0.00 
   -9   14   14     -0.81      0.00 
   -8   14   14      0.81      0.00 
   -7   14   14     -0.19      0.00 
   -6   14   14     -2.07      0.00 
   -5   14   14     -0.84      0.00 
   -4   14   14      3.09      0.00 
   -3   14   14      5.14      0.00 
   -2   14   14      2.51      0.00 
   -1   14   14     -2.65      0.00 
    0   14   14     -3.17      0.00 
    1   14   14      1.35      0.00 
    2   14   14      2.07      0.00 
    3   14   14      0.34      0.00 
    4   14   14     -2.18      0.00 
    5   14   14     -3.05      0.00 
    6   14   14     -2.93      0.00 
    7   14   14     -2.08      0.00 
    8   14   14     -0.63      0.00 
   -8   15   14      3.74      0.00 
   -7   15   14      2.02      0.00 
   -6   15   14      1.73      0.00 
   -5   15   14      1.00      0.00 
   -4   15   14     -1.76      0.00 
   -3   15   14     -2.08      0.00 
   -2   15   14      1.60      0.00 
   -1   15   14      0.73      0.00 
    0   15   14     -1.46      0.00 
    1   15   14     -4.21      0.00 
    2   15   14     -2.18      0.00 
    3   15   14     -0.89      0.00 
    4   15   14      2.45      0.00 
    5   15   14      5.23      0.00 
    6   15   14      2.41      0.00 
    7   15   14     -0.92      0.00 
   -7   16   14      2.53      0.00 
   -6   16   14      1.49      0.00 
   -5   16   14     -1.32      0.00 
   -4   16   14     -1.65      0.00 
   -3   16   14     -2.58      0.00 
   -2   16   14     -1.80      0.00 
   -1   16   14     -0.89      0.00 
    0   16   14     -0.29      0.00 
    1   16   14     -1.11      0.00 
    2   16   14     -3.59      0.00 
    3   16   14     -1.79      0.00 
    4   16   14     -2.10      0.00 
    5   16   14     -3.10      0.00 
    6   16   14     -1.62      0.00 
   -5   17   14      0.41      0.00 
   -4   17   14      0.39      0.00 
   -3   17   14      3.40      0.00 
   -2   17   14      6.53      0.00 
   -1   17   14      4.16      0.00 
    0   17   14      1.60      0.00 
    1   17   14      0.66      0.00 
    2   17   14      2.61      0.00 
    3   17   14      1.20      0.00 
    4   17   14     -1.32      0.00 
   -2   18   14     -7.09      0.00 
   -1   18   14     -1.45      0.00 
    0   18   14      3.79      0.00 
    1   18   14      2.91      0.00 
  -14    1   15     -1.67      0.00 
  -13    1   15      0.03      0.00 
  -12    1   15      1.66      0.00 
  -11    1   15      2.64      0.00 
  -10    1   15      2.06      0.00 
   -9    1   15      2.15      0.00 
   -8    1   15     -0.19      0.00 
   -7    1   15     -0.37      0.00 
   -6    1   15     -0.91      0.00 
   -5    1   15      1.08      0.00 
   -4    1   15      0.42      0.00 
   -3    1   15     -2.84      0.00 
   -2    1   15      3.65      0.00 
   -1    1   15     13.16      0.00 
    0    1   15      9.41      0.00 
    1    1   15     -2.04      0.00 
    2    1   15     -5.52      0.00 
    3    1   15      1.76      0.00 
    4    1   15      5.41      0.00 
    5    1   15     -0.18      0.00 
    6    1   15      0.83      0.00 
    7    1   15      1.62      0.00 
    8    1   15     -1.91      0.00 
    9    1   15     -4.73      0.00 
   10    1   15     -0.70      0.00 
   11    1   15      5.02      0.00 
   12    1   15      2.37      0.00 
   13    1   15     -3.62      0.00 
  -14    2   15     -1.16      0.00 
  -13    2   15      0.53      0.00 
  -12    2   15     -0.20      0.00 
  -11    2   15      0.41      0.00 
  -10    2   15      0.78      0.00 
   -9    2   15      0.88      0.00 
   -8    2   15      0.35      0.00 
   -7    2   15     -2.29      0.00 
   -6    2   15     -1.51      0.00 
   -5    2   15      2.71      0.00 
   -4    2   15      6.61      0.00 
   -3    2   15      6.70      0.00 
   -2    2   15      3.65      0.00 
   -1    2   15      2.78      0.00 
    0    2   15      1.56      0.00 
    1    2   15     -3.88      0.00 
    2    2   15     -9.18      0.00 
    3    2   15     -8.58      0.00 
    4    2   15     -2.46      0.00 
    5    2   15      2.44      0.00 
    6    2   15      3.20      0.00 
    7    2   15      1.36      0.00 
    8    2   15      0.12      0.00 
    9    2   15      1.80      0.00 
   10    2   15     -1.19      0.00 
   11    2   15     -3.13      0.00 
   12    2   15     -4.32      0.00 
   13    2   15     -6.57      0.00 
  -15    3   15     -0.17      0.00 
  -14    3   15     -2.99      0.00 
  -13    3   15      1.26      0.00 
  -12    3   15      4.23      0.00 
  -11    3   15      2.66      0.00 
  -10    3   15      0.21      0.00 
   -9    3   15      1.00      0.00 
   -8    3   15     -1.27      0.00 
   -7    3   15     -2.26      0.00 
   -6    3   15     -4.05      0.00 
   -5    3   15     -4.93      0.00 
   -4    3   15     -7.33      0.00 
   -3    3   15    -10.68      0.00 
   -2    3   15     -7.08      0.00 
   -1    3   15      0.38      0.00 
    0    3   15     -1.70      0.00 
    1    3   15     -7.30      0.00 
    2    3   15     -4.85      0.00 
    3    3   15     -0.53      0.00 
    4    3   15     -1.66      0.00 
    5    3   15     -4.61      0.00 
    6    3   15     -2.40      0.00 
    7    3   15      0.09      0.00 
    8    3   15      1.77      0.00 
    9    3   15     -0.92      0.00 
   10    3   15     -1.81      0.00 
   11    3   15      1.05      0.00 
   12    3   15      0.67      0.00 
   13    3   15     -2.60      0.00 
  -14    4   15      0.02      0.00 
  -13    4   15      0.17      0.00 
  -12    4   15     -3.63      0.00 
  -11    4   15     -3.40      0.00 
  -10    4   15      0.34      0.00 
   -9    4   15      0.74      0.00 
   -8    4   15      0.45      0.00 
   -7    4   15     -1.32      0.00 
   -6    4   15     -4.32      0.00 
   -5    4   15     -4.36      0.00 
   -4    4   15     -1.85      0.00 
   -3    4   15     -2.80      0.00 
   -2    4   15     -3.94      0.00 
   -1    4   15     -2.06      0.00 
    0    4   15     -0.44      0.00 
    1    4   15      0.06      0.00 
    2    4   15      0.71      0.00 
    3    4   15      1.59      0.00 
    4    4   15      3.12      0.00 
    5    4   15      1.72      0.00 
    6    4   15      0.32      0.00 
    7    4   15      0.42      0.00 
    8    4   15     -1.22      0.00 
    9    4   15      0.60      0.00 
   10    4   15      1.21      0.00 
   11    4   15      1.91      0.00 
   12    4   15     -1.43      0.00 
   13    4   15     -4.24      0.00 
  -14    5   15     -5.67      0.00 
  -13    5   15     -1.11      0.00 
  -12    5   15      1.38      0.00 
  -11    5   15      0.35      0.00 
  -10    5   15     -1.15      0.00 
   -9    5   15     -0.05      0.00 
   -8    5   15      1.44      0.00 
   -7    5   15      3.57      0.00 
   -6    5   15      3.98      0.00 
   -5    5   15      4.93      0.00 
   -4    5   15      4.83      0.00 
   -3    5   15      4.71      0.00 
   -2    5   15      4.14      0.00 
   -1    5   15      5.43      0.00 
    0    5   15      3.79      0.00 
    1    5   15      0.51      0.00 
    2    5   15      2.37      0.00 
    3    5   15      4.71      0.00 
    4    5   15      1.06      0.00 
    5    5   15     -3.43      0.00 
    6    5   15     -1.15      0.00 
    7    5   15      3.05      0.00 
    8    5   15      4.44      0.00 
    9    5   15      2.61      0.00 
   10    5   15      0.33      0.00 
   11    5   15     -1.49      0.00 
   12    5   15      0.65      0.00 
   13    5   15      4.65      0.00 
  -14    6   15     -0.95      0.00 
  -13    6   15     -0.53      0.00 
  -12    6   15      1.63      0.00 
  -11    6   15      3.02      0.00 
  -10    6   15      3.31      0.00 
   -9    6   15     -0.61      0.00 
   -8    6   15     -2.35      0.00 
   -7    6   15     -0.44      0.00 
   -6    6   15      0.05      0.00 
   -5    6   15      0.18      0.00 
   -4    6   15      3.57      0.00 
   -3    6   15      4.95      0.00 
   -2    6   15      3.62      0.00 
   -1    6   15      1.74      0.00 
    0    6   15      0.16      0.00 
    1    6   15     -2.16      0.00 
    2    6   15     -1.24      0.00 
    3    6   15     -1.22      0.00 
    4    6   15     -1.48      0.00 
    5    6   15     -1.45      0.00 
    6    6   15     -2.00      0.00 
    7    6   15     -0.83      0.00 
    8    6   15      1.54      0.00 
    9    6   15      3.83      0.00 
   10    6   15      1.22      0.00 
   11    6   15      2.21      0.00 
   12    6   15      2.09      0.00 
   13    6   15      1.47      0.00 
  -14    7   15      5.22      0.00 
  -13    7   15      9.62      0.00 
  -12    7   15      6.66      0.00 
  -11    7   15      2.77      0.00 
  -10    7   15      1.23      0.00 
   -9    7   15      1.46      0.00 
   -8    7   15      3.85      0.00 
   -7    7   15      2.60      0.00 
   -6    7   15     -1.75      0.00 
   -5    7   15     -1.59      0.00 
   -4    7   15     -0.86      0.00 
   -3    7   15     -1.42      0.00 
   -2    7   15     -0.87      0.00 
   -1    7   15      3.87      0.00 
    0    7   15      2.89      0.00 
    1    7   15     -1.55      0.00 
    2    7   15     -1.99      0.00 
    3    7   15     -1.65      0.00 
    4    7   15     -2.89      0.00 
    5    7   15     -1.21      0.00 
    6    7   15      0.75      0.00 
    7    7   15      0.73      0.00 
    8    7   15     -0.32      0.00 
    9    7   15     -1.56      0.00 
   10    7   15     -2.84      0.00 
   11    7   15     -1.92      0.00 
   12    7   15     -0.33      0.00 
  -13    8   15     -1.11      0.00 
  -12    8   15     -1.43      0.00 
  -11    8   15     -2.10      0.00 
  -10    8   15     -1.42      0.00 
   -9    8   15     -4.14      0.00 
   -8    8   15     -3.44      0.00 
   -7    8   15      3.00      0.00 
   -6    8   15      4.59      0.00 
   -5    8   15     -0.49      0.00 
   -4    8   15     -2.79      0.00 
   -3    8   15     -1.39      0.00 
   -2    8   15     -0.69      0.00 
   -1    8   15      0.46      0.00 
    0    8   15      4.30      0.00 
    1    8   15      1.97      0.00 
    2    8   15     -0.32      0.00 
    3    8   15     -3.71      0.00 
    4    8   15     -3.15      0.00 
    5    8   15      1.67      0.00 
    6    8   15      1.73      0.00 
    7    8   15      1.60      0.00 
    8    8   15      2.53      0.00 
    9    8   15      0.21      0.00 
   10    8   15     -4.60      0.00 
   11    8   15     -3.87      0.00 
   12    8   15     -4.56      0.00 
  -13    9   15     -1.85      0.00 
  -12    9   15     -3.77      0.00 
  -11    9   15     -3.73      0.00 
  -10    9   15     -1.04      0.00 
   -9    9   15      0.77      0.00 
   -8    9   15      1.98      0.00 
   -7    9   15     -0.15      0.00 
   -6    9   15     -1.98      0.00 
   -5    9   15     -0.43      0.00 
   -4    9   15      1.68      0.00 
   -3    9   15      0.81      0.00 
   -2    9   15     -1.29      0.00 
   -1    9   15      1.11      0.00 
    0    9   15      1.54      0.00 
    1    9   15      1.15      0.00 
    2    9   15      1.18      0.00 
    3    9   15      2.31      0.00 
    4    9   15      1.42      0.00 
    5    9   15     -0.49      0.00 
    6    9   15     -3.78      0.00 
    7    9   15     -0.62      0.00 
    8    9   15      3.91      0.00 
    9    9   15      4.36      0.00 
   10    9   15      2.20      0.00 
   11    9   15      0.29      0.00 
  -12   10   15     -0.21      0.00 
  -11   10   15      2.60      0.00 
  -10   10   15      3.22      0.00 
   -9   10   15     -0.18      0.00 
   -8   10   15     -1.89      0.00 
   -7   10   15      0.09      0.00 
   -6   10   15      0.28      0.00 
   -5   10   15      0.11      0.00 
   -4   10   15      1.78      0.00 
   -3   10   15      2.83      0.00 
   -2   10   15      2.02      0.00 
   -1   10   15     -0.72      0.00 
    0   10   15     -2.82      0.00 
    1   10   15     -7.59      0.00 
    2   10   15     -6.75      0.00 
    3   10   15     -3.22      0.00 
    4   10   15      0.00      0.00 
    5   10   15      1.09      0.00 
    6   10   15      1.26      0.00 
    7   10   15      2.16      0.00 
    8   10   15      2.37      0.00 
    9   10   15      2.78      0.00 
   10   10   15      1.09      0.00 
   11   10   15      0.44      0.00 
  -12   11   15      5.88      0.00 
  -11   11   15      2.14      0.00 
  -10   11   15     -2.81      0.00 
   -9   11   15     -5.87      0.00 
   -8   11   15     -4.04      0.00 
   -7   11   15     -2.61      0.00 
   -6   11   15     -2.61      0.00 
   -5   11   15     -1.52      0.00 
   -4   11   15     -0.03      0.00 
   -3   11   15     -1.80      0.00 
   -2   11   15     -1.64      0.00 
   -1   11   15      1.19      0.00 
    0   11   15     -0.72      0.00 
    1   11   15     -1.62      0.00 
    2   11   15     -1.68      0.00 
    3   11   15     -0.54      0.00 
    4   11   15     -2.05      0.00 
    5   11   15     -0.19      0.00 
    6   11   15     -0.06      0.00 
    7   11   15     -0.31      0.00 
    8   11   15     -0.59      0.00 
    9   11   15     -0.59      0.00 
   10   11   15     -1.64      0.00 
  -11   12   15     -0.78      0.00 
  -10   12   15      1.74      0.00 
   -9   12   15      0.55      0.00 
   -8   12   15     -2.41      0.00 
   -7   12   15     -4.13      0.00 
   -6   12   15     -4.39      0.00 
   -5   12   15     -1.33      0.00 
   -4   12   15      2.27      0.00 
   -3   12   15      3.35      0.00 
   -2   12   15      2.51      0.00 
   -1   12   15     -0.51      0.00 
    0   12   15     -1.71      0.00 
    1   12   15     -2.15      0.00 
    2   12   15     -2.35      0.00 
    3   12   15     -2.60      0.00 
    4   12   15     -0.64      0.00 
    5   12   15      0.04      0.00 
    6   12   15      2.71      0.00 
    7   12   15      0.94      0.00 
    8   12   15     -2.77      0.00 
    9   12   15     -1.66      0.00 
   10   12   15     -1.65      0.00 
  -10   13   15     -2.38      0.00 
   -9   13   15     -2.32      0.00 
   -8   13   15     -1.65      0.00 
   -7   13   15     -2.55      0.00 
   -6   13   15     -2.61      0.00 
   -5   13   15     -1.33      0.00 
   -4   13   15     -0.80      0.00 
   -3   13   15     -2.34      0.00 
   -2   13   15     -0.49      0.00 
   -1   13   15      4.67      0.00 
    0   13   15      3.78      0.00 
    1   13   15     -0.55      0.00 
    2   13   15     -3.97      0.00 
    3   13   15     -1.50      0.00 
    4   13   15     -1.21      0.00 
    5   13   15     -0.76      0.00 
    6   13   15      0.59      0.00 
    7   13   15      2.61      0.00 
    8   13   15      2.11      0.00 
    9   13   15      1.87      0.00 
   -9   14   15     -3.30      0.00 
   -8   14   15     -4.80      0.00 
   -7   14   15     -3.50      0.00 
   -6   14   15     -1.01      0.00 
   -5   14   15     -0.40      0.00 
   -4   14   15     -0.36      0.00 
   -3   14   15     -0.09      0.00 
   -2   14   15     -0.17      0.00 
   -1   14   15      0.39      0.00 
    0   14   15      2.28      0.00 
    1   14   15      2.75      0.00 
    2   14   15      2.75      0.00 
    3   14   15      2.06      0.00 
    4   14   15      0.84      0.00 
    5   14   15     -4.68      0.00 
    6   14   15     -3.07      0.00 
    7   14   15     -0.83      0.00 
    8   14   15     -0.58      0.00 
   -8   15   15      4.47      0.00 
   -7   15   15     -0.08      0.00 
   -6   15   15     -0.48      0.00 
   -5   15   15      0.55      0.00 
   -4   15   15     -0.21      0.00 
   -3   15   15     -1.02      0.00 
   -2   15   15     -1.60      0.00 
   -1   15   15      1.38      0.00 
    0   15   15      3.02      0.00 
    1   15   15      1.81      0.00 
    2   15   15      1.43      0.00 
    3   15   15      3.76      0.00 
    4   15   15      4.59      0.00 
    5   15   15      4.02      0.00 
    6   15   15      1.19      0.00 
    7   15   15     -1.96      0.00 
   -7   16   15     -2.24      0.00 
   -6   16   15     -2.67      0.00 
   -5   16   15     -2.43      0.00 
   -4   16   15      0.61      0.00 
   -3   16   15      0.19      0.00 
   -2   16   15     -4.28      0.00 
   -1   16   15     -5.41      0.00 
    0   16   15     -0.87      0.00 
    1   16   15      1.08      0.00 
    2   16   15      0.30      0.00 
    3   16   15     -2.61      0.00 
    4   16   15     -0.54      0.00 
    5   16   15     -1.06      0.00 
   -5   17   15      4.25      0.00 
   -4   17   15      2.67      0.00 
   -3   17   15      2.42      0.00 
   -2   17   15      3.69      0.00 
   -1   17   15      2.23      0.00 
    0   17   15     -1.36      0.00 
    1   17   15     -0.99      0.00 
    2   17   15      1.43      0.00 
    3   17   15     -1.13      0.00 
  -13    0   16     -4.64      0.00 
  -12    0   16     -5.05      0.00 
  -11    0   16     -3.28      0.00 
  -10    0   16     -3.92      0.00 
   -9    0   16     -4.76      0.00 
   -8    0   16     -3.67      0.00 
   -7    0   16     -2.38      0.00 
   -6    0   16     -0.54      0.00 
   -5    0   16     -2.88      0.00 
   -4    0   16     -3.36      0.00 
   -3    0   16      1.88      0.00 
   -2    0   16      4.01      0.00 
   -1    0   16     -5.40      0.00 
    0    0   16     -5.13      0.00 
    1    0   16      3.27      0.00 
    2    0   16     11.82      0.00 
    3    0   16      6.79      0.00 
    4    0   16     -2.39      0.00 
    5    0   16      0.37      0.00 
    6    0   16      1.24      0.00 
    7    0   16     -1.92      0.00 
    8    0   16      1.08      0.00 
    9    0   16      4.47      0.00 
   10    0   16      0.52      0.00 
   11    0   16     -7.47      0.00 
   12    0   16     -6.01      0.00 
   13    0   16      1.47      0.00 
  -14    1   16     -1.33      0.00 
  -13    1   16     -0.42      0.00 
  -12    1   16     -0.02      0.00 
  -11    1   16     -2.56      0.00 
  -10    1   16     -3.07      0.00 
   -9    1   16     -2.80      0.00 
   -8    1   16     -2.68      0.00 
   -7    1   16      0.07      0.00 
   -6    1   16      2.74      0.00 
   -5    1   16      0.95      0.00 
   -4    1   16     -3.15      0.00 
   -3    1   16     -7.68      0.00 
   -2    1   16     -8.39      0.00 
   -1    1   16     -7.01      0.00 
    0    1   16     -6.17      0.00 
    1    1   16     -3.15      0.00 
    2    1   16      1.52      0.00 
    3    1   16      3.55      0.00 
    4    1   16      0.51      0.00 
    5    1   16     -3.01      0.00 
    6    1   16     -4.80      0.00 
    7    1   16     -3.20      0.00 
    8    1   16     -0.99      0.00 
    9    1   16     -2.36      0.00 
   10    1   16     -1.42      0.00 
   11    1   16      1.82      0.00 
   12    1   16      1.21      0.00 
   13    1   16      0.46      0.00 
  -14    2   16      0.17      0.00 
  -13    2   16      1.52      0.00 
  -12    2   16      0.19      0.00 
  -11    2   16      0.50      0.00 
  -10    2   16      1.05      0.00 
   -9    2   16      1.32      0.00 
   -8    2   16      2.98      0.00 
   -7    2   16      3.64      0.00 
   -6    2   16      4.37      0.00 
   -5    2   16      3.63      0.00 
   -4    2   16      3.51      0.00 
   -3    2   16      5.12      0.00 
   -2    2   16      3.04      0.00 
   -1    2   16    -10.25      0.00 
    0    2   16    -13.45      0.00 
    1    2   16     -6.01      0.00 
    2    2   16     -0.05      0.00 
    3    2   16     -2.50      0.00 
    4    2   16     -3.35      0.00 
    5    2   16      1.15      0.00 
    6    2   16      1.30      0.00 
    7    2   16     -0.62      0.00 
    8    2   16     -1.93      0.00 
    9    2   16     -1.28      0.00 
   10    2   16      1.01      0.00 
   11    2   16     -1.29      0.00 
   12    2   16     -0.96      0.00 
   13    2   16      3.74      0.00 
  -14    3   16      2.81      0.00 
  -13    3   16     -2.09      0.00 
  -12    3   16      1.16      0.00 
  -11    3   16      2.58      0.00 
  -10    3   16      0.51      0.00 
   -9    3   16     -1.26      0.00 
   -8    3   16     -0.62      0.00 
   -7    3   16      0.47      0.00 
   -6    3   16      1.93      0.00 
   -5    3   16      0.09      0.00 
   -4    3   16     -2.28      0.00 
   -3    3   16     -1.85      0.00 
   -2    3   16      1.78      0.00 
   -1    3   16      1.52      0.00 
    0    3   16     -0.73      0.00 
    1    3   16      1.09      0.00 
    2    3   16      4.50      0.00 
    3    3   16      5.80      0.00 
    4    3   16      1.29      0.00 
    5    3   16     -1.27      0.00 
    6    3   16     -2.37      0.00 
    7    3   16     -2.35      0.00 
    8    3   16     -0.17      0.00 
    9    3   16      0.79      0.00 
   10    3   16      1.74      0.00 
   11    3   16      2.42      0.00 
   12    3   16      3.50      0.00 
   13    3   16      7.37      0.00 
  -14    4   16      6.19      0.00 
  -13    4   16      1.32      0.00 
  -12    4   16     -5.09      0.00 
  -11    4   16     -5.46      0.00 
  -10    4   16     -3.03      0.00 
   -9    4   16     -1.95      0.00 
   -8    4   16     -1.81      0.00 
   -7    4   16     -2.44      0.00 
   -6    4   16     -2.81      0.00 
   -5    4   16     -2.66      0.00 
   -4    4   16     -0.14      0.00 
   -3    4   16      2.67      0.00 
   -2    4   16      4.74      0.00 
   -1    4   16      0.73      0.00 
    0    4   16      0.09      0.00 
    1    4   16      4.34      0.00 
    2    4   16      3.80      0.00 
    3    4   16     -1.64      0.00 
    4    4   16     -2.15      0.00 
    5    4   16      1.60      0.00 
    6    4   16      1.82      0.00 
    7    4   16      0.06      0.00 
    8    4   16     -1.29      0.00 
    9    4   16     -0.08      0.00 
   10    4   16      1.84      0.00 
   11    4   16      0.72      0.00 
   12    4   16     -0.84      0.00 
   13    4   16     -3.05      0.00 
  -14    5   16      3.97      0.00 
  -13    5   16      4.06      0.00 
  -12    5   16      3.41      0.00 
  -11    5   16      1.05      0.00 
  -10    5   16     -0.15      0.00 
   -9    5   16     -0.68      0.00 
   -8    5   16     -0.05      0.00 
   -7    5   16     -0.89      0.00 
   -6    5   16      2.42      0.00 
   -5    5   16      4.82      0.00 
   -4    5   16      1.90      0.00 
   -3    5   16     -1.15      0.00 
   -2    5   16     -0.69      0.00 
   -1    5   16     -0.89      0.00 
    0    5   16     -0.70      0.00 
    1    5   16      0.96      0.00 
    2    5   16      0.58      0.00 
    3    5   16      0.57      0.00 
    4    5   16     -0.77      0.00 
    5    5   16      0.42      0.00 
    6    5   16      1.00      0.00 
    7    5   16      0.97      0.00 
    8    5   16      0.68      0.00 
    9    5   16     -0.31      0.00 
   10    5   16     -0.31      0.00 
   11    5   16     -0.73      0.00 
   12    5   16     -0.92      0.00 
   13    5   16      0.06      0.00 
  -14    6   16     -0.95      0.00 
  -13    6   16     -3.04      0.00 
  -12    6   16     -2.49      0.00 
  -11    6   16      1.09      0.00 
  -10    6   16      2.11      0.00 
   -9    6   16      1.34      0.00 
   -8    6   16     -2.62      0.00 
   -7    6   16     -5.48      0.00 
   -6    6   16     -3.00      0.00 
   -5    6   16     -1.00      0.00 
   -4    6   16     -0.92      0.00 
   -3    6   16     -1.70      0.00 
   -2    6   16     -2.26      0.00 
   -1    6   16     -4.88      0.00 
    0    6   16     -4.85      0.00 
    1    6   16     -0.36      0.00 
    2    6   16      0.11      0.00 
    3    6   16     -1.43      0.00 
    4    6   16      0.34      0.00 
    5    6   16      2.72      0.00 
    6    6   16     -0.09      0.00 
    7    6   16     -3.38      0.00 
    8    6   16     -4.56      0.00 
    9    6   16     -4.94      0.00 
   10    6   16     -1.78      0.00 
   11    6   16      2.71      0.00 
   12    6   16      4.28      0.00 
  -13    7   16     -0.08      0.00 
  -12    7   16     -1.10      0.00 
  -11    7   16     -1.32      0.00 
  -10    7   16     -0.94      0.00 
   -9    7   16      1.71      0.00 
   -8    7   16      6.29      0.00 
   -7    7   16      2.47      0.00 
   -6    7   16     -1.20      0.00 
   -5    7   16      0.83      0.00 
   -4    7   16      3.07      0.00 
   -3    7   16      0.94      0.00 
   -2    7   16     -0.89      0.00 
   -1    7   16     -0.43      0.00 
    0    7   16     -1.52      0.00 
    1    7   16     -0.45      0.00 
    2    7   16     -0.12      0.00 
    3    7   16      1.49      0.00 
    4    7   16      3.09      0.00 
    5    7   16      1.89      0.00 
    6    7   16      0.97      0.00 
    7    7   16      2.16      0.00 
    8    7   16     -2.23      0.00 
    9    7   16     -4.90      0.00 
   10    7   16     -1.67      0.00 
   11    7   16     -0.56      0.00 
   12    7   16      0.06      0.00 
  -13    8   16     -4.89      0.00 
  -12    8   16     -3.82      0.00 
  -11    8   16     -0.81      0.00 
  -10    8   16     -1.72      0.00 
   -9    8   16     -2.06      0.00 
   -8    8   16     -3.18      0.00 
   -7    8   16     -2.01      0.00 
   -6    8   16      2.00      0.00 
   -5    8   16      2.79      0.00 
   -4    8   16      0.13      0.00 
   -3    8   16      0.12      0.00 
   -2    8   16      1.53      0.00 
   -1    8   16     -1.64      0.00 
    0    8   16     -4.04      0.00 
    1    8   16     -0.41      0.00 
    2    8   16      0.69      0.00 
    3    8   16      0.35      0.00 
    4    8   16      0.07      0.00 
    5    8   16      0.33      0.00 
    6    8   16      0.87      0.00 
    7    8   16      1.16      0.00 
    8    8   16     -0.17      0.00 
    9    8   16     -1.02      0.00 
   10    8   16      0.13      0.00 
   11    8   16     -0.29      0.00 
   12    8   16      1.00      0.00 
  -13    9   16      2.11      0.00 
  -12    9   16     -0.11      0.00 
  -11    9   16     -3.93      0.00 
  -10    9   16     -5.87      0.00 
   -9    9   16     -4.17      0.00 
   -8    9   16     -1.20      0.00 
   -7    9   16     -4.80      0.00 
   -6    9   16     -5.84      0.00 
   -5    9   16     -3.04      0.00 
   -4    9   16     -1.17      0.00 
   -3    9   16     -2.32      0.00 
   -2    9   16     -2.61      0.00 
   -1    9   16     -1.74      0.00 
    0    9   16     -3.55      0.00 
    1    9   16     -0.55      0.00 
    2    9   16      2.17      0.00 
    3    9   16      1.83      0.00 
    4    9   16     -0.40      0.00 
    5    9   16     -3.41      0.00 
    6    9   16     -3.29      0.00 
    7    9   16     -0.49      0.00 
    8    9   16     -1.54      0.00 
    9    9   16     -0.66      0.00 
   10    9   16      1.60      0.00 
   11    9   16      1.12      0.00 
  -12   10   16     -1.47      0.00 
  -11   10   16     -0.17      0.00 
  -10   10   16      1.82      0.00 
   -9   10   16      3.93      0.00 
   -8   10   16      3.90      0.00 
   -7   10   16      3.12      0.00 
   -6   10   16      2.25      0.00 
   -5   10   16      1.08      0.00 
   -4   10   16     -1.97      0.00 
   -3   10   16     -1.28      0.00 
   -2   10   16      1.46      0.00 
   -1   10   16      2.33      0.00 
    0   10   16      1.30      0.00 
    1   10   16      0.73      0.00 
    2   10   16     -1.20      0.00 
    3   10   16     -1.23      0.00 
    4   10   16     -0.24      0.00 
    5   10   16      1.00      0.00 
    6   10   16      2.42      0.00 
    7   10   16      2.53      0.00 
    8   10   16     -1.47      0.00 
    9   10   16     -3.88      0.00 
   10   10   16     -2.32      0.00 
   11   10   16     -1.08      0.00 
  -11   11   16      3.94      0.00 
  -10   11   16      2.82      0.00 
   -9   11   16      3.03      0.00 
   -8   11   16      5.59      0.00 
   -7   11   16      5.68      0.00 
   -6   11   16      5.64      0.00 
   -5   11   16      3.14      0.00 
   -4   11   16      0.03      0.00 
   -3   11   16     -2.07      0.00 
   -2   11   16     -1.94      0.00 
   -1   11   16      0.30      0.00 
    0   11   16      2.68      0.00 
    1   11   16      5.41      0.00 
    2   11   16      6.43      0.00 
    3   11   16      6.73      0.00 
    4   11   16      5.16      0.00 
    5   11   16      3.11      0.00 
    6   11   16     -1.08      0.00 
    7   11   16     -3.63      0.00 
    8   11   16     -3.32      0.00 
    9   11   16     -1.74      0.00 
   10   11   16     -0.22      0.00 
  -11   12   16      0.78      0.00 
  -10   12   16      3.05      0.00 
   -9   12   16      3.81      0.00 
   -8   12   16      2.71      0.00 
   -7   12   16      0.45      0.00 
   -6   12   16      0.65      0.00 
   -5   12   16      1.77      0.00 
   -4   12   16     -0.44      0.00 
   -3   12   16      1.64      0.00 
   -2   12   16      1.45      0.00 
   -1   12   16     -1.84      0.00 
    0   12   16     -2.60      0.00 
    1   12   16      1.95      0.00 
    2   12   16      4.03      0.00 
    3   12   16      2.34      0.00 
    4   12   16      1.40      0.00 
    5   12   16      3.04      0.00 
    6   12   16      1.01      0.00 
    7   12   16     -0.70      0.00 
    8   12   16     -1.51      0.00 
    9   12   16     -2.26      0.00 
  -10   13   16     -2.19      0.00 
   -9   13   16     -1.83      0.00 
   -8   13   16      0.01      0.00 
   -7   13   16      1.68      0.00 
   -6   13   16      3.31      0.00 
   -5   13   16      1.85      0.00 
   -4   13   16      0.03      0.00 
   -3   13   16     -1.15      0.00 
   -2   13   16     -0.86      0.00 
   -1   13   16     -1.09      0.00 
    0   13   16     -0.87      0.00 
    1   13   16     -0.75      0.00 
    2   13   16     -0.46      0.00 
    3   13   16      0.02      0.00 
    4   13   16     -1.18      0.00 
    5   13   16      0.65      0.00 
    6   13   16      0.70      0.00 
    7   13   16      2.12      0.00 
    8   13   16      5.23      0.00 
   -9   14   16     -2.35      0.00 
   -8   14   16     -3.13      0.00 
   -7   14   16     -0.56      0.00 
   -6   14   16      1.30      0.00 
   -5   14   16      0.81      0.00 
   -4   14   16      0.39      0.00 
   -3   14   16      3.83      0.00 
   -2   14   16      3.32      0.00 
   -1   14   16     -0.48      0.00 
    0   14   16     -5.55      0.00 
    1   14   16     -3.03      0.00 
    2   14   16      1.26      0.00 
    3   14   16      1.53      0.00 
    4   14   16     -2.83      0.00 
    5   14   16     -3.33      0.00 
    6   14   16     -2.90      0.00 
    7   14   16     -0.98      0.00 
    8   14   16      1.33      0.00 
   -8   15   16      1.77      0.00 
   -7   15   16      2.92      0.00 
   -6   15   16      1.29      0.00 
   -5   15   16      0.18      0.00 
   -4   15   16      0.21      0.00 
   -3   15   16     -1.73      0.00 
   -2   15   16     -0.52      0.00 
   -1   15   16      0.59      0.00 
    0   15   16     -0.82      0.00 
    1   15   16     -2.80      0.00 
    2   15   16     -1.89      0.00 
    3   15   16      0.54      0.00 
    4   15   16      0.67      0.00 
    5   15   16      2.77      0.00 
    6   15   16      3.21      0.00 
   -6   16   16      1.93      0.00 
   -5   16   16     -0.74      0.00 
   -4   16   16     -3.48      0.00 
   -3   16   16     -3.63      0.00 
   -2   16   16     -3.94      0.00 
   -1   16   16     -1.97      0.00 
    0   16   16     -1.90      0.00 
    1   16   16      0.09      0.00 
    2   16   16     -2.27      0.00 
    3   16   16     -2.46      0.00 
    4   16   16     -1.35      0.00 
    5   16   16     -0.54      0.00 
   -4   17   16      2.02      0.00 
   -3   17   16      2.05      0.00 
   -2   17   16      5.43      0.00 
   -1   17   16      5.89      0.00 
    0   17   16      2.07      0.00 
    1   17   16     -0.10      0.00 
    2   17   16      1.03      0.00 
    3   17   16      0.75      0.00 
  -14    1   17      3.53      0.00 
  -13    1   17      1.64      0.00 
  -12    1   17      1.27      0.00 
  -11    1   17      0.00      0.00 
  -10    1   17      0.00      0.00 
   -9    1   17      2.36      0.00 
   -8    1   17      0.74      0.00 
   -7    1   17      0.48      0.00 
   -6    1   17     -1.42      0.00 
   -5    1   17     -0.16      0.00 
   -4    1   17      2.02      0.00 
   -3    1   17     -1.36      0.00 
   -2    1   17     -5.82      0.00 
   -1    1   17      2.67      0.00 
    0    1   17     10.74      0.00 
    1    1   17      6.40      0.00 
    2    1   17     -1.63      0.00 
    3    1   17     -3.32      0.00 
    4    1   17      2.68      0.00 
    5    1   17      0.92      0.00 
    6    1   17     -1.63      0.00 
    7    1   17      0.42      0.00 
    8    1   17      0.53      0.00 
    9    1   17     -1.44      0.00 
   10    1   17     -0.15      0.00 
   11    1   17      5.67      0.00 
   12    1   17      7.93      0.00 
   13    1   17      1.54      0.00 
  -14    2   17     -2.62      0.00 
  -13    2   17      1.08      0.00 
  -12    2   17      0.71      0.00 
  -11    2   17      0.45      0.00 
  -10    2   17      2.37      0.00 
   -9    2   17      2.71      0.00 
   -8    2   17      4.15      0.00 
   -7    2   17      3.02      0.00 
   -6    2   17     -0.25      0.00 
   -5    2   17     -0.55      0.00 
   -4    2   17      3.22      0.00 
   -3    2   17      7.72      0.00 
   -2    2   17      9.85      0.00 
   -1    2   17      8.48      0.00 
    0    2   17      8.31      0.00 
    1    2   17      5.53      0.00 
    2    2   17     -0.79      0.00 
    3    2   17     -5.46      0.00 
    4    2   17     -3.85      0.00 
    5    2   17     -0.22      0.00 
    6    2   17      0.53      0.00 
    7    2   17      1.42      0.00 
    8    2   17     -2.68      0.00 
    9    2   17     -2.66      0.00 
   10    2   17     -1.26      0.00 
   11    2   17     -1.62      0.00 
   12    2   17     -0.19      0.00 
   13    2   17     -0.29      0.00 
  -14    3   17     -2.09      0.00 
  -13    3   17     -1.88      0.00 
  -12    3   17      1.37      0.00 
  -11    3   17      2.40      0.00 
  -10    3   17      0.23      0.00 
   -9    3   17     -0.24      0.00 
   -8    3   17     -0.75      0.00 
   -7    3   17      0.91      0.00 
   -6    3   17      1.00      0.00 
   -5    3   17      0.71      0.00 
   -4    3   17     -0.68      0.00 
   -3    3   17     -2.40      0.00 
   -2    3   17     -4.06      0.00 
   -1    3   17      1.70      0.00 
    0    3   17      8.00      0.00 
    1    3   17      2.66      0.00 
    2    3   17     -2.71      0.00 
    3    3   17     -0.10      0.00 
    4    3   17      2.61      0.00 
    5    3   17      0.01      0.00 
    6    3   17     -0.43      0.00 
    7    3   17      0.12      0.00 
    8    3   17      2.14      0.00 
    9    3   17      3.14      0.00 
   10    3   17     -1.00      0.00 
   11    3   17     -4.47      0.00 
   12    3   17     -3.53      0.00 
   13    3   17     -3.22      0.00 
  -14    4   17     -5.67      0.00 
  -13    4   17     -2.56      0.00 
  -12    4   17     -1.86      0.00 
  -11    4   17     -2.71      0.00 
  -10    4   17     -0.37      0.00 
   -9    4   17      1.04      0.00 
   -8    4   17      1.05      0.00 
   -7    4   17     -0.63      0.00 
   -6    4   17     -2.88      0.00 
   -5    4   17     -6.35      0.00 
   -4    4   17     -4.92      0.00 
   -3    4   17     -4.05      0.00 
   -2    4   17     -6.03      0.00 
   -1    4   17     -6.49      0.00 
    0    4   17     -2.82      0.00 
    1    4   17     -1.77      0.00 
    2    4   17     -2.30      0.00 
    3    4   17     -2.19      0.00 
    4    4   17      0.45      0.00 
    5    4   17      3.66      0.00 
    6    4   17      1.92      0.00 
    7    4   17      3.81      0.00 
    8    4   17      2.50      0.00 
    9    4   17      3.06      0.00 
   10    4   17      1.69      0.00 
   11    4   17      1.08      0.00 
   12    4   17      0.02      0.00 
  -14    5   17     -2.35      0.00 
  -13    5   17     -1.46      0.00 
  -12    5   17      1.27      0.00 
  -11    5   17      0.71      0.00 
  -10    5   17     -0.45      0.00 
   -9    5   17     -0.85      0.00 
   -8    5   17     -0.43      0.00 
   -7    5   17      2.30      0.00 
   -6    5   17      2.57      0.00 
   -5    5   17      2.39      0.00 
   -4    5   17      0.87      0.00 
   -3    5   17     -0.54      0.00 
   -2    5   17     -1.15      0.00 
   -1    5   17      0.32      0.00 
    0    5   17      2.08      0.00 
    1    5   17     -1.41      0.00 
    2    5   17     -2.70      0.00 
    3    5   17      1.05      0.00 
    4    5   17      2.12      0.00 
    5    5   17     -1.41      0.00 
    6    5   17     -1.71      0.00 
    7    5   17      1.66      0.00 
    8    5   17      4.57      0.00 
    9    5   17      5.53      0.00 
   10    5   17      5.30      0.00 
   11    5   17      1.90      0.00 
   12    5   17     -1.97      0.00 
  -14    6   17     -0.08      0.00 
  -13    6   17     -3.60      0.00 
  -12    6   17     -2.56      0.00 
  -11    6   17     -0.80      0.00 
  -10    6   17     -0.04      0.00 
   -9    6   17     -1.46      0.00 
   -8    6   17     -2.47      0.00 
   -7    6   17     -1.81      0.00 
   -6    6   17      0.60      0.00 
   -5    6   17     -1.59      0.00 
   -4    6   17      0.00      0.00 
   -3    6   17      3.90      0.00 
   -2    6   17      6.81      0.00 
   -1    6   17      5.07      0.00 
    0    6   17      3.28      0.00 
    1    6   17      0.86      0.00 
    2    6   17      0.06      0.00 
    3    6   17      1.14      0.00 
    4    6   17     -0.89      0.00 
    5    6   17     -1.53      0.00 
    6    6   17     -4.18      0.00 
    7    6   17     -3.48      0.00 
    8    6   17     -2.82      0.00 
    9    6   17      2.08      0.00 
   10    6   17      0.49      0.00 
   11    6   17      0.00      0.00 
   12    6   17      0.11      0.00 
  -13    7   17      5.37      0.00 
  -12    7   17      7.98      0.00 
  -11    7   17      4.03      0.00 
  -10    7   17      1.78      0.00 
   -9    7   17      0.35      0.00 
   -8    7   17      1.14      0.00 
   -7    7   17      3.79      0.00 
   -6    7   17      1.12      0.00 
   -5    7   17     -2.14      0.00 
   -4    7   17     -1.53      0.00 
   -3    7   17     -0.44      0.00 
   -2    7   17     -1.54      0.00 
   -1    7   17      1.38      0.00 
    0    7   17      5.33      0.00 
    1    7   17      3.02      0.00 
    2    7   17      0.94      0.00 
    3    7   17      1.89      0.00 
    4    7   17      0.81      0.00 
    5    7   17     -1.47      0.00 
    6    7   17     -0.83      0.00 
    7    7   17      0.52      0.00 
    8    7   17      0.78      0.00 
    9    7   17      1.68      0.00 
   10    7   17      1.06      0.00 
   11    7   17     -1.92      0.00 
   12    7   17     -1.96      0.00 
  -13    8   17     -2.07      0.00 
  -12    8   17      1.62      0.00 
  -11    8   17      2.73      0.00 
  -10    8   17      4.88      0.00 
   -9    8   17      3.61      0.00 
   -8    8   17     -1.12      0.00 
   -7    8   17     -0.16      0.00 
   -6    8   17      5.68      0.00 
   -5    8   17      3.00      0.00 
   -4    8   17     -2.48      0.00 
   -3    8   17     -5.34      0.00 
   -2    8   17     -3.15      0.00 
   -1    8   17     -3.06      0.00 
    0    8   17      0.51      0.00 
    1    8   17      2.08      0.00 
    2    8   17     -0.84      0.00 
    3    8   17     -2.75      0.00 
    4    8   17     -5.51      0.00 
    5    8   17     -0.43      0.00 
    6    8   17      2.78      0.00 
    7    8   17      2.77      0.00 
    8    8   17      1.79      0.00 
    9    8   17      4.04      0.00 
   10    8   17     -1.37      0.00 
   11    8   17     -1.93      0.00 
  -12    9   17     -3.15      0.00 
  -11    9   17     -5.97      0.00 
  -10    9   17     -3.76      0.00 
   -9    9   17     -2.05      0.00 
   -8    9   17     -0.45      0.00 
   -7    9   17      1.00      0.00 
   -6    9   17      1.08      0.00 
   -5    9   17      0.55      0.00 
   -4    9   17      1.26      0.00 
   -3    9   17      1.65      0.00 
   -2    9   17     -1.72      0.00 
   -1    9   17     -2.35      0.00 
    0    9   17     -0.55      0.00 
    1    9   17      0.32      0.00 
    2    9   17      0.31      0.00 
    3    9   17      0.34      0.00 
    4    9   17     -0.64      0.00 
    5    9   17     -1.14      0.00 
    6    9   17     -2.41      0.00 
    7    9   17     -4.10      0.00 
    8    9   17     -0.88      0.00 
    9    9   17      3.01      0.00 
   10    9   17      3.34      0.00 
   11    9   17      2.18      0.00 
  -12   10   17     -4.14      0.00 
  -11   10   17     -1.89      0.00 
  -10   10   17      1.31      0.00 
   -9   10   17      1.14      0.00 
   -8   10   17     -0.52      0.00 
   -7   10   17     -0.26      0.00 
   -6   10   17      0.55      0.00 
   -5   10   17     -0.08      0.00 
   -4   10   17      1.86      0.00 
   -3   10   17      3.77      0.00 
   -2   10   17      6.07      0.00 
   -1   10   17      5.06      0.00 
    0   10   17      5.53      0.00 
    1   10   17      1.76      0.00 
    2   10   17     -3.24      0.00 
    3   10   17     -3.75      0.00 
    4   10   17     -2.99      0.00 
    5   10   17      0.26      0.00 
    6   10   17     -0.03      0.00 
    7   10   17      1.91      0.00 
    8   10   17      3.10      0.00 
    9   10   17      4.95      0.00 
   10   10   17      1.85      0.00 
  -11   11   17      3.85      0.00 
  -10   11   17      1.98      0.00 
   -9   11   17     -0.52      0.00 
   -8   11   17     -1.46      0.00 
   -7   11   17     -1.23      0.00 
   -6   11   17     -0.32      0.00 
   -5   11   17     -1.56      0.00 
   -4   11   17      0.20      0.00 
   -3   11   17      1.37      0.00 
   -2   11   17     -0.27      0.00 
   -1   11   17      1.38      0.00 
    0   11   17      1.46      0.00 
    1   11   17     -0.51      0.00 
    2   11   17     -2.76      0.00 
    3   11   17     -0.60      0.00 
    4   11   17      1.01      0.00 
    5   11   17     -0.09      0.00 
    6   11   17      0.58      0.00 
    7   11   17      0.66      0.00
[truncated: 2,162,084 more chars]
